# Supplementary material for: Multi-site microbiota alteration is a hallmark of kidney stone formation
Source: Microbiome. 2023 Nov 25;11:263. doi: 10.1186/s40168-023-01703-x (PMC10675928; doi:10.1186/s40168-023-01703-x)
Supplement: Supplementary file 2 — Additional file 1. Supplementary Data. [file 40168_2023_1703_MOESM1_ESM.xlsx]

## Sheet: Data_description
Supplementary Data 1. Primary datasets and statistics
Tabs	Description
Supplementary Data 1A	KiSMi study participant characteristics
Supplementary Data 1B	KiSMi diet history questionnaire data
Supplementary Data 1C	Diet history questionnaire statistics
Supplementary Data 1D	Urinary creatinine and oxalate concentration by HPLC
Supplementary Data 1E	Urinary samples ulfiltered SV read counts and sequences
Supplementary Data 1F	Envfit results for confounding metadata variables in urinary samples
Supplementary Data 1G	Urinary samples bacterial alpha diversity
Supplementary Data 1H	Urinary samples alpha diversity statistics
Supplementary Data 1I	Urinary samples ALDEx2 differential abundance SV TAXONOMY
Supplementary Data 1J	Urinary samples ALDEx2 differential abundance FUNCTION EC
Supplementary Data 1K	Urinary samples ALDEx2 differential abundance FUNCTION PATHWAYS
Supplementary Data 1L	Saliva samples ulfiltered SV read counts and sequences
Supplementary Data 1M	Envfit results for confounding metadata variables in saliva samples
Supplementary Data 1N	Saliva samples ALDEx2 SV Output HC vs. SF Taxonomy
Supplementary Data 1O	Saliva samples ALDEx2 Output HC vs. SF (Picrust2 - EC numbers)
Supplementary Data 1P	Saliva samples ALDEx2 Output HC vs. SF (Picrust2 - pathways)
Supplementary Data 1Q	Saliva samples bacterial alpha diversity
Supplementary Data 1R	Saliva samples alpha diversity statistics
Supplementary Data 1S	Gut samples bacterial alpha diversity
Supplementary Data 1T	Gut samples alpha diversity statistics
Supplementary Data 1U	Gut samples unfiltered taxonomic bin mapping
Supplementary Data 1V	Envfit results for confounding metadata variables in gut samples
Supplementary Data 1W	Gut samples ALDEx2 Output HC vs. SF Taxonomy
Supplementary Data 1X	Gut samples differentially abundant function (gene ontology) HC vs. SF
Supplementary Data 1Y	NetCoMi statistics for co-occurrence network analyses
Supplementary Data 1Z	Read depths for all sequencing datasets

## Sheet: 1A
Supplementary Data 1A. KiSMi study participant characteristics
Participant	Cohort	Age	Sex	Weight_kg	Height_cm	BMI	Stone_Comp	PCNL_URS	Stone_Side	Hx_Stone	Past_Treatment	Num_Stones	Hx_UTI	UTI_Recent_years	Cardiac	Pulmonary	Hypertension	Diabetes	DB_type	Insulin	Metformin	Orthopaedic	Neurologic	Hypothyroid	IBS	Crohns	Ulcerative_Colitis	Sleep_apnea	Other_disease	Dietary_Restrictions	Lactose_intolerance	Ethnicity	CurrentSmoker	Activity	Time_Exercise	Exercise_Per_DayWeek	Abx_Yrs_Recent	Abx_Indication	Abx_Drug	Opiate	Statin	ACE_inhibitor	ARB	Allopurinol	SSRI_SNRI	NSAID	Calcium_channel_blocker	Metformin	Benzodiazepine
0	sf	NA	NA	NA	NA	NA	Cystine	NA	NA	NA	NA	NA	NA	NA	NA	NA	NA	NA	NA	NA	NA	NA	NA	NA	NA	NA	NA	NA	NA	NA	NA	NA	NA	NA	NA	NA	NA	NA	NA	NA	NA	NA	NA	NA	NA	NA	NA	NA	NA
101	sf	52	male	133	179	42.2	CaOx	P	B	yes	P	20	no	NA	no	no	yes	no	NA	NA	NA	no	no	no	no	no	no	no	no	no	no	white	no	NA	NA	NA	1	Laser_stone	NA	Y	N	Y	N	N	N	Y	N	N	N
102	sf	66	male	99.8	165	36.6	CaOx	P	R	yes	P	1	no	NA	no	no	yes	no	NA	NA	NA	no	no	no	no	no	no	no	no	no	no	white	no	NA	NA	NA	NA	NA	NA	N	N	N	N	N	N	N	N	N	N
103	sf	75	female	75.3	165	27.6	CaOx	P	L	yes	NA	1	yes	0.25	no	no	no	yes	pre	no	no	yes	no	yes	no	no	no	no	no	no	no	white	no	NA	NA	NA	0.3	Blad_infect	Cipro	N	Y	N	N	N	N	Y	N	N	N
104	sf	46	male	107	188	30.3	CaOx	P	R	yes	L	2	yes	1	no	no	no	no	NA	NA	NA	no	no	no	no	no	no	no	no	no	no	white	no	NA	NA	NA	0.6	Litho	Cipro	N	N	N	N	Y	N	N	N	N	N
105	sf	30	female	113.5	170	39	CaOx	P	L	yes	P	5	yes	1	no	no	no	no	NA	NA	NA	no	no	no	no	no	no	no	no	no	no	white	no	NA	NA	NA	1	Urs	Cipro	N	N	N	N	N	Y	N	N	N	Y
106	sf	52	male	95	178	30	CaOx	P	L	yes	NA	2	no	NA	no	no	no	no	NA	NA	NA	no	no	no	no	no	no	no	no	no	no	white	no	NA	NA	NA	1	Dental	NA	N	N	N	N	N	N	N	N	N	N
107	sf	56	female	59	155	24.5	CaOx	P	R	yes	NA	1	yes	0.5	no	no	no	no	NA	NA	NA	no	no	no	no	no	no	no	no	no	no	white	no	NA	NA	NA	0.5	UTI	NA	N	N	N	N	N	N	N	N	N	N
108	sf	69	female	80	165	29.38	CaOx	P	R	yes	NA	1	yes	9	yes	yes	yes	yes	two	no	yes	yes	no	no	no	no	no	no	no	no	no	white	no	NA	NA	NA	9	UTI	NA	N	Y	N	N	N	N	Y	N	Y	N
110	sf	64	female	118	176	38	CaOx	P	L	no	NA	0	yes	15	no	no	no	no	NA	NA	NA	no	no	no	no	no	no	no	no	no	no	white	no	NA	NA	NA	NA	NA	NA	N	N	N	N	N	N	N	N	N	N
111	sf	53	male	100	NA	NA	CaOx	P	L	yes	L	1	no	NA	yes	no	no	no	NA	NA	NA	no	no	no	no	no	no	no	yes	no	no	white	NA	NA	NA	NA	NA	NA	NA	N	Y	N	N	Y	N	N	N	N	N
112	sf	52	male	82	185	24	CaOx	P	L	yes	L	2	yes	13	no	no	no	no	NA	NA	NA	no	no	no	no	no	no	no	no	no	no	white	yes	NA	NA	NA	7	Tooth	NA	Y	N	N	N	N	N	N	N	N	N
113	sf	84	male	73	162	27.8	NA	U	R	no	NA	0	no	NA	no	no	no	no	NA	NA	NA	no	no	no	no	no	no	no	yes	no	no	white	no	1	1	0	1	Chest	NA	N	N	N	N	N	N	N	N	N	N
114	sf	41	female	72	170	24.7	UricAcid	P	L	yes	NA	1	yes	5	no	no	no	no	NA	NA	NA	no	no	no	no	no	no	no	no	no	no	white	no	3	2	0	2	Cesarean_section	NA	N	N	N	N	N	N	N	N	N	N
115	sf	55	male	82	165	30	NA	U	L	yes	NA	2	no	NA	no	no	no	no	NA	NA	NA	no	no	no	no	no	no	no	no	no	no	white	no	3	3	2	0.25	Lung	NA	N	Y	N	N	N	N	N	N	N	N
116	sf	56	female	58	157	23	CaOx	P	L	yes	P	1	yes	36	no	no	no	no	NA	NA	NA	no	no	no	no	no	no	no	no	no	no	white	no	4	2	2	6	NA	NA	N	N	N	N	N	N	N	N	N	N
117	sf	51	male	95	190.5	26	CaOx	U	R	no	NA	0	no	NA	no	no	no	no	NA	NA	NA	no	no	no	no	no	no	no	no	no	no	white	no	4	2	2	1	Gall_bladder	NA	N	N	N	N	N	N	N	N	N	N
118	sf	65	female	109	175	35	CaOx	U	L	yes	P	3	yes	1	no	no	no	no	NA	NA	NA	no	no	no	no	no	no	no	no	no	no	white	no	1	1	1	1	UTI	NA	N	N	N	N	N	N	N	N	N	N
119	sf	55	male	96	170	33	NA	U	R	yes	U	2	no	NA	no	no	yes	yes	two	yes	yes	no	no	no	no	no	no	no	no	yes	yes	white	no	2	2	2	0.5	Chest	Trimethoprim	N	Y	N	N	N	N	N	N	Y	N
120	sf	66	male	129	173	43	NA	U	R	yes	L	1	no	NA	no	no	yes	no	NA	NA	NA	no	no	no	no	no	no	no	no	no	no	white	no	3	NA	2	1	Cold	NA	N	N	Y	N	N	N	N	N	N	N
121	sf	71	female	64	163	24	NA	U	R	yes	P	4	yes	16	no	yes	yes	no	NA	NA	NA	yes	no	no	no	no	no	no	yes	no	no	white	no	3	3	2	3	Laser_lithotripsy	NA	N	N	N	N	N	N	N	N	N	Y
122	sf	60	female	122	170	42	UricAcid	P	L	yes	NA	1	yes	0.67	no	yes	yes	no	NA	NA	NA	yes	no	no	no	no	no	no	no	no	no	white	no	2	2	2	0.66	UTI	NA	N	N	Y	N	N	N	N	N	N	N
123	sf	62	female	68	160	26	NA	U	L	yes	NA	2	yes	51	no	yes	yes	no	NA	NA	NA	no	no	no	no	no	no	no	no	no	no	white	no	3	3	2	NA	NA	NA	N	Y	N	N	N	N	Y	N	N	N
124	sf	66	male	100	180	30	NA	U	R	yes	L	1	yes	21	no	no	no	no	NA	NA	NA	no	no	no	no	no	no	no	no	yes	no	white	no	2	1	2	0.25	Lithotripsy	Cipro	N	N	N	N	N	N	N	N	N	Y
125	sf	69	male	76	168	27	CaOx	P	L	yes	NA	12	yes	5	no	no	no	no	NA	NA	NA	no	no	no	no	no	no	no	no	no	no	white	no	3	2	2	0.75	Fungal_infection	NA	N	N	N	N	N	N	N	N	N	N
126	sf	47	female	113	173	38	CaOx	P	L	yes	L	15	yes	27	no	no	no	no	NA	NA	NA	no	no	no	no	no	no	no	no	no	no	white	NA	3	2	2	9	Parathyroid_removal	NA	N	N	N	N	N	N	N	N	N	N
127	sf	32	female	60	152	26	CaOx	P	R	no	NA	0	yes	0.42	no	no	no	no	NA	NA	NA	no	no	no	no	no	no	no	yes	no	no	white	yes	3	3	3	0.42	UTI	NA	N	N	N	N	N	Y	Y	N	N	N
128	sf	52	male	88	183	26	NA	U	L	no	NA	0	no	NA	no	no	no	no	NA	NA	NA	no	no	no	no	no	no	no	no	no	no	white	yes	6	NA	3	6	Chainsaw_injury	NA	N	N	N	N	N	N	N	N	N	N
129	sf	72	male	79	170	27	NA	U	L	no	NA	0	no	NA	no	no	yes	no	NA	NA	NA	no	no	no	no	no	no	no	no	no	no	white	no	3	2	2	16	NA	NA	N	N	N	N	N	N	N	Y	N	N
130	sf	52	female	112	170	39	NA	U	L	no	NA	0	yes	0.5	no	no	yes	no	NA	NA	NA	no	no	yes	no	no	no	no	no	no	no	white	no	2	2	1	0.5	UTI	NA	N	N	N	N	N	N	N	N	N	N
131	sf	53	male	99.8	188	28	CaOx	U	R	yes	NA	3	yes	5	no	no	yes	no	NA	NA	NA	no	no	no	no	no	no	yes	no	no	no	white	no	3	2	2	5	UTI	NA	N	N	N	N	N	N	N	Y	N	N
132	sf	44	male	113	180	35	NA	U	L	yes	NA	1	no	NA	no	no	yes	no	NA	NA	NA	no	no	no	yes	no	no	no	no	no	no	white	no	2	3	1	2	Cold	NA	N	N	N	N	N	N	N	N	N	N
133	sf	51	male	118	180	36	CaOx	U	L	no	NA	0	no	NA	no	no	no	no	NA	NA	NA	no	no	no	no	no	no	no	no	no	no	white	no	3	2	2	0.42	Lithotripsy	NA	N	N	N	N	N	N	N	N	N	N
134	sf	75	female	99.8	173	33	UricAcid	P	R	yes	NA	2	yes	0.58	no	no	yes	yes	two	yes	yes	yes	no	no	yes	no	no	no	no	no	no	white	no	2	1	1	0.66	UTI	NA	N	Y	Y	N	N	N	Y	Y	Y	N
135	sf	63	male	161	183	48	NA	U	L	yes	NA	1	yes	2	no	no	yes	no	NA	NA	NA	yes	no	no	no	no	no	no	no	no	no	white	yes	1	1	1	2	Dental_infect	NA	Y	Y	N	Y	N	Y	Y	Y	N	Y
136	sf	54	male	102	183	30.5	UA/CaOx	P	L	yes	U	3	no	NA	no	no	yes	no	NA	NA	NA	no	no	no	no	no	no	no	no	yes	yes	white	no	4	2	3	6	NA	NA	Y	N	N	Y	N	N	N	N	N	N
137	sf	64	female	79	168	28	Struvite	P	L	yes	P	2	yes	11	no	no	no	no	NA	NA	NA	no	no	no	no	no	no	no	no	yes	yes	white	no	3	3	3	11	PCNL	NA	N	N	N	N	N	N	Y	N	N	N
138	sf	54	male	99	175	32	CaOx	P	R	no	NA	0	no	NA	no	no	no	no	NA	NA	NA	no	no	no	no	no	no	no	no	no	no	white	yes	4	3	3	0.25	Dental_infect	Amoxocillin	N	N	N	N	N	N	Y	N	N	N
138	sf	69	male	136	168	48	UricAcid	U	L	yes	NA	8	yes	0.25	no	yes	no	no	NA	NA	NA	no	no	no	no	no	no	no	no	yes	yes	white	no	3	2	2	0.25	Blad_infect	NA	N	N	N	N	N	N	Y	N	N	N
140	sf	53	female	99.8	178	32	NA	U	L	yes	L	17	yes	1	no	yes	no	no	NA	NA	NA	no	no	no	no	no	no	no	no	yes	yes	white	no	4	3	2	1	UTI	NA	Y	N	N	N	N	N	Y	N	N	N
141	sf	64	male	118	183	35	NA	U	L	yes	U	6	no	NA	no	yes	no	no	NA	NA	NA	no	no	no	no	no	no	no	no	no	no	white	no	3	2	3	1	Ureteroscopy	NA	N	N	N	N	N	N	N	N	N	N
142	sf	46	male	91	173	30	NA	U	L	yes	U	5	yes	9	yes	no	no	yes	pre	no	no	no	no	no	no	no	no	no	no	no	no	white	no	4	3	3	9	Kidney_infect	NA	N	N	N	N	N	N	N	N	Y	N
143	sf	40	male	136	173	45	CaOx	U	L	yes	NA	3	no	NA	no	yes	no	no	NA	NA	NA	no	no	no	yes	no	no	no	no	yes	yes	white	no	1	1	1	NA	NA	NA	N	N	N	N	N	N	N	N	N	N
144	sf	65	male	77	180	24	CaOx	P	R	yes	P	1	no	NA	no	no	yes	no	NA	NA	NA	no	no	no	no	no	no	no	no	no	no	white	no	4	3	3	0.66	Sinus_infect	NA	N	N	N	N	N	N	N	N	N	N
145	sf	63	male	90	185	26	NA	U	L	yes	L	2	yes	9	no	no	no	yes	two	no	yes	no	no	no	no	no	no	no	no	no	no	white	no	3	2	3	0.66	Chest_infect	NA	N	N	N	N	N	N	Y	N	Y	N
146	sf	77	male	86	173	29	CaOx	U	L	yes	U	1	no	NA	yes	no	no	yes	two	no	yes	no	no	no	no	no	no	no	yes	yes	no	white	no	3	2	2	6	Cold	NA	N	Y	N	N	N	N	N	Y	Y	N
147	sf	61	male	63.5	170	22	NA	P	R	no	NA	0	no	NA	no	no	yes	no	NA	NA	NA	no	no	no	no	no	no	no	no	no	no	asian	yes	2	1	NA	3	NA	NA	N	N	N	N	N	N	N	N	N	N
148	sf	69	female	84	173	28	NA	U	L	yes	U	10	yes	50	no	no	no	no	NA	NA	NA	no	no	no	no	no	no	no	no	no	no	white	yes	3	2	NA	5	Dental	NA	N	N	N	N	N	Y	N	N	N	N
149	sf	61	female	53.5	163	20	UricAcid	P	L	yes	NA	6	yes	0.33	no	no	no	no	NA	NA	NA	no	no	no	no	yes	no	no	no	yes	yes	white	yes	3	2	3	0.33	UTI	NA	Y	N	N	N	N	N	N	N	N	N
150	sf	61	male	83	168	29	NA	U	R	yes	NA	10	no	NA	yes	yes	yes	yes	two	no	yes	yes	yes	no	no	no	no	yes	yes	no	no	white	no	3	2	2	0.42	Lung	Azithromicin	N	N	N	N	N	N	N	N	N	N
151	sf	49	male	104	160	28	NA	U	R	yes	P	12	yes	34	no	no	yes	no	NA	NA	NA	no	no	no	yes	no	no	no	no	yes	yes	white	yes	4	3	3	1	PCNL	NA	N	N	N	N	N	N	N	N	N	N
152	sf	63	female	113	168	40	CaOx	P	R	no	NA	0	yes	16	no	no	yes	yes	two	yes	yes	no	no	yes	no	no	no	no	no	no	no	white	yes	2	1	1	5	NA	NA	N	N	Y	N	N	Y	Y	Y	Y	N
153	sf	66	male	91	190.5	25	CaOx	P	L	yes	U	20	no	NA	no	no	no	no	NA	NA	NA	no	no	no	no	no	no	yes	yes	no	no	white	no	3	3	1	11	Staph_infect	NA	Y	N	N	N	N	Y	N	N	N	N
154	sf	65	female	61	165	22	NA	U	R	yes	U	10	no	NA	no	no	yes	no	NA	NA	NA	no	no	no	no	no	no	no	no	no	no	white	no	4	3	3	2	Ureteroscopy	NA	N	Y	N	Y	N	N	N	N	N	N
155	sf	75	male	68	165	25	CaOx	U	R	yes	L	22	no	NA	yes	no	yes	no	NA	NA	NA	no	no	no	yes	no	no	no	no	yes	no	white	no	3	3	3	6	NA	NA	N	Y	Y	N	N	N	N	Y	N	N
156	sf	69	male	159	180	48	CaOx	P	R	yes	L	3	no	NA	no	yes	no	yes	two	no	yes	no	no	no	no	no	no	no	no	no	no	white	no	2	1	1	5	NA	NA	N	N	N	Y	N	Y	Y	N	Y	N
157	sf	37	female	113	160	44	CaOx	U	L	yes	NA	20	yes	NA	no	no	yes	no	NA	NA	NA	yes	no	yes	no	no	no	no	no	no	no	white	no	2	2	1	2	Angioedema	NA	N	N	N	N	N	N	Y	N	N	N
158	sf	49	male	52	173	17	NA	U	R	yes	NA	10	yes	NA	no	no	no	no	NA	NA	NA	yes	no	no	no	yes	no	no	no	yes	no	white	yes	2	1	3	0.33	Bowel_resection	NA	Y	N	N	N	N	Y	Y	N	N	N
159	sf	68	female	80	157	32	CaOx	U	R	yes	P	32	yes	3	no	no	yes	yes	two	no	yes	no	no	no	no	no	no	no	no	no	no	white	no	3	1	2	2	Stent_URS	NA	N	N	N	Y	N	N	N	Y	Y	N
160	sf	57	male	84	173	28	CaOx	U	R	no	NA	0	no	NA	no	no	no	no	NA	NA	NA	no	no	no	no	no	no	no	yes	no	no	white	no	3	2	2	2	Eye_infect	NA	N	N	N	N	N	N	N	N	N	N
161	sf	52	male	92	178	29	CaOx	U	L	yes	NA	6	no	NA	no	no	no	no	NA	NA	NA	no	no	no	no	no	no	no	no	no	no	white	no	3	3	1	5	NA	NA	N	N	N	N	N	N	N	N	N	N
162	sf	75	male	77	173	25	CaOx	P	L	yes	P	1	no	NA	no	yes	no	no	NA	NA	NA	yes	no	no	no	no	no	no	yes	no	no	white	no	3	1	2	2	NA	NA	N	N	N	N	N	N	N	N	N	N
163	sf	66	male	136	178	43	NA	U	R	yes	P	4	no	NA	no	no	yes	yes	two	no	yes	no	no	yes	no	no	no	no	no	no	no	white	no	2	1	2	2	Knee_surgery	NA	N	Y	N	N	N	N	N	N	Y	N
164	sf	58	male	86	183	25	NA	U	L	yes	NA	1	no	NA	no	no	yes	no	NA	NA	NA	no	no	no	no	no	no	no	no	no	no	white	no	3	3	2	10	NA	NA	N	N	N	N	N	N	N	Y	N	N
165	sf	55	female	63	163	23	NA	U	L	no	NA	0	yes	16	yes	no	no	no	NA	NA	NA	no	no	yes	yes	no	no	no	yes	no	no	white	no	2	2	1	7	NA	NA	N	N	N	N	N	N	N	N	N	Y
166	sf	29	male	75	183	22	Apatite	P	L	yes	U	1	no	NA	no	no	no	no	NA	NA	NA	no	no	no	no	no	no	no	no	no	no	asian	no	3	2	2	4	Ureteroscopy	NA	N	N	N	N	N	N	N	N	N	N
167	sf	70	female	113	165	41	UA/CaOx	P	R	yes	L	2	yes	50	yes	no	no	no	NA	NA	NA	no	no	no	no	no	no	no	no	no	no	white	no	2	2	2	4	NA	NA	N	N	N	N	N	N	N	N	N	N
169	sf	36	male	80	175	26	NA	U	L	yes	L	1	yes	2	no	no	no	no	NA	NA	NA	no	no	no	no	no	no	no	yes	no	no	white	no	3	2	1	0.58	Chest_infect	NA	N	N	N	N	N	N	N	N	N	N
169	sf	63	male	86	178	27	NA	U	L	yes	P	1	no	NA	no	yes	no	no	NA	NA	NA	no	no	no	no	no	no	no	no	no	no	white	no	4	3	3	3	Chest_infect	Amoxicillin	N	N	N	N	N	N	N	N	N	N
170	sf	78	female	70	152	30	NA	U	L	yes	L	1	no	NA	no	no	yes	no	NA	NA	NA	no	no	no	no	no	no	no	no	no	no	white	no	2	2	2	5	NA	NA	N	N	N	N	N	N	N	N	N	N
171	sf	76	female	60	157	24	CaOx	P	L	yes	NA	1	no	NA	no	no	no	no	NA	NA	NA	no	no	yes	no	no	no	no	yes	yes	no	white	no	2	1	1	2	Pneumonia	NA	N	N	N	N	N	N	N	Y	N	N
172	sf	62	male	82	180	25	CaOx	P	L	yes	U	20	no	NA	no	no	no	no	NA	NA	NA	no	no	no	no	no	no	no	yes	no	no	white	no	3	2	2	0.25	Chest_infect	Ciprofloxacin	N	Y	N	N	N	N	N	N	N	N
173	sf	54	male	104	168	37	UricAcid	P	R	yes	U	4	yes	0.25	no	no	no	no	NA	NA	NA	yes	no	no	no	no	no	no	no	yes	no	white	no	2	1	1	0.25	Bladder_infect	NA	N	N	N	N	Y	Y	N	N	N	N
174	sf	52	female	59	157	24	NA	U	L	yes	P	4	no	NA	no	no	yes	no	NA	NA	NA	no	no	yes	no	no	no	no	no	no	no	white	no	3	2	2	5	Cold	NA	N	N	N	N	N	N	N	N	N	N
175	sf	49	female	80	163	30	Struvite	P	L	yes	NA	2	yes	0.33	no	yes	no	no	NA	NA	NA	no	no	no	no	no	no	no	yes	yes	no	white	no	2	2	2	0.33	UTI	NA	N	N	N	N	N	Y	N	N	N	N
176	sf	48	female	84	188	24	NA	U	R	yes	C	2	yes	2	no	no	yes	yes	two	no	yes	no	no	no	no	no	no	yes	yes	yes	yes	white	no	2	3	1	1	Kidney_infect_Intestinal_infect	Canesten	Y	N	N	Y	N	Y	N	N	Y	N
177	sf	50	male	68	168	24	UricAcid	P	R	yes	P	1	yes	6	no	no	no	no	NA	NA	NA	no	no	no	no	no	yes	no	no	yes	no	white	yes	3	2	1	0.33	Kidney_infect	Prednisone	N	N	N	N	N	N	N	N	N	N
178	sf	60	male	95	183	28.5	CaOx	P	R	yes	U	2	no	NA	no	yes	no	yes	two	no	yes	yes	yes	no	no	no	no	no	no	yes	no	white	no	2	1	1	0.5	Stent_removal	Ciprofloxacin	Y	Y	N	N	N	Y	N	N	Y	N
179	sf	48	male	90	178	29	NA	U	R	yes	NA	1	no	NA	no	yes	yes	no	NA	NA	NA	no	no	no	no	no	no	no	no	no	no	white	no	4	2	3	20	Wrist_surgery	NA	N	Y	Y	N	N	N	N	N	N	N
180	sf	73	male	70	170	24	NA	U	R	no	NA	0	yes	20	no	no	no	no	NA	NA	NA	no	no	no	no	no	no	no	no	yes	no	white	no	4	3	3	0.25	ESWL	NA	N	N	N	N	N	N	N	N	N	N
181	sf	61	male	82	174	27	CaOx	P	L	yes	L	2	no	NA	no	no	yes	no	NA	NA	NA	no	no	no	no	no	no	no	no	no	no	white	no	4	2	3	2	ESWL	NA	N	N	Y	N	N	N	Y	N	N	N
182	sf	57	female	86	162	32.8	CaOx	P	L	yes	P	1	yes	1	no	no	yes	no	NA	NA	NA	no	no	yes	no	no	no	no	no	no	no	white	no	3	3	2	1	UTI	NA	N	N	N	Y	N	N	N	N	N	N
183	sf	59	male	90.72	183	27.09	CaOx	P	R	yes	NA	1	no	NA	no	no	no	no	NA	NA	NA	no	no	no	no	no	no	no	yes	no	no	white	no	3	2	3	2	Hernia_surgery	NA	N	N	N	N	N	N	Y	N	N	N
184	sf	40	female	77.11	172.72	25.8	Struvite	P	L	yes	NA	1	yes	1	no	no	no	no	NA	NA	NA	no	no	no	no	no	no	no	no	no	no	white	no	3	3	2	0.5	StrepThroat	NA	N	N	N	N	N	N	N	N	N	N
450	hc	69	male	113	170	39.2	HC	NA	NA	no	NA	0	no	NA	yes	yes	yes	no	NA	NA	NA	yes	no	no	no	no	no	no	no	no	no	white	no	NA	NA	NA	2	Dental	NA	Y	N	N	Y	N	N	Y	N	N	N
451	hc	69	female	73	165	27	HC	NA	NA	no	NA	1	no	NA	no	no	no	no	NA	NA	NA	yes	no	no	no	no	no	no	no	no	no	white	no	NA	NA	NA	11	NA	NA	N	N	N	N	N	N	N	N	N	N
452	hc	59	male	95	178	30	HC	NA	NA	no	NA	2	no	NA	no	no	yes	no	NA	NA	NA	no	no	no	no	no	no	no	no	no	no	white	no	NA	NA	NA	6	NA	NA	N	Y	N	Y	N	N	Y	N	N	N
453	hc	55	male	76	173	25.5	HC	NA	NA	no	NA	3	no	NA	no	no	no	no	NA	NA	NA	no	no	no	no	no	no	no	no	no	no	white	no	NA	NA	NA	11	NA	NA	N	N	N	N	N	N	N	N	N	N
454	hc	61	female	59	157	24	HC	NA	NA	no	NA	4	yes	42	no	no	no	no	NA	NA	NA	no	no	no	no	no	no	no	no	no	no	white	no	NA	NA	NA	2	Dental	NA	N	N	N	N	N	N	N	N	N	N
455	hc	41	female	73	153	31	HC	NA	NA	no	NA	5	no	NA	no	no	no	no	NA	NA	NA	no	no	yes	no	no	no	no	no	no	no	white	no	NA	NA	NA	2	Sinus_infect	NA	N	N	N	N	N	N	N	N	N	N
456	hc	43	male	104	193	28	HC	NA	NA	no	NA	6	no	NA	no	no	no	no	NA	NA	NA	no	no	no	no	no	no	no	no	no	no	white	no	NA	NA	NA	6	Gastrointestinal	NA	N	N	N	N	N	N	N	N	N	N
457	hc	57	male	110	183	33	HC	NA	NA	no	NA	7	no	NA	no	no	no	no	NA	NA	NA	no	yes	no	no	no	no	no	no	no	no	white	no	NA	NA	NA	3	Lung_infect	Levofloxacin	N	N	N	N	N	N	Y	N	N	N
458	hc	26	male	84	185	24.5	HC	NA	NA	no	NA	8	no	NA	no	no	no	no	NA	NA	NA	no	no	no	no	no	no	no	no	no	no	white	no	NA	NA	NA	1	Ear_infect	Ciprozole	N	N	N	N	N	N	N	N	N	N
459	hc	59	female	82	165	30	HC	NA	NA	no	NA	9	yes	29	no	no	yes	no	NA	NA	NA	no	no	no	no	no	no	no	no	no	no	white	no	NA	NA	NA	7	NA	NA	N	N	N	Y	N	N	N	N	N	N
460	hc	60	male	95	196	25	HC	NA	NA	no	NA	10	no	NA	no	no	no	no	NA	NA	NA	no	no	no	no	no	no	no	no	no	no	white	no	NA	NA	NA	7	NA	NA	N	N	N	N	N	N	N	N	N	N
461	hc	34	male	85	182	25	HC	NA	NA	no	NA	11	no	NA	no	no	no	no	NA	NA	NA	no	no	no	no	no	no	no	no	no	no	hispanic	no	NA	NA	NA	1	Sinusitis	Amoxi_clav	N	N	N	N	N	N	N	N	N	N
462	hc	42	female	69	163	30	HC	NA	NA	no	NA	12	yes	20	no	no	no	no	NA	NA	NA	no	no	no	no	no	no	no	no	no	no	white	no	3	2	2	5	NA	NA	N	N	N	N	N	N	N	N	N	N
463	hc	61	female	66	165	24	HC	NA	NA	no	NA	13	yes	29	no	no	no	no	NA	NA	NA	yes	no	yes	no	no	no	no	no	no	no	white	no	3	2	2	29	UTI	NA	N	N	Y	N	N	N	N	N	N	N
464	hc	61	male	132	180	41	HC	NA	NA	no	NA	14	no	NA	no	no	yes	no	NA	NA	NA	yes	no	no	no	no	no	no	no	no	no	white	no	2	1	3	3	Dental	NA	N	N	N	N	N	N	N	N	N	N
465	hc	58	male	82	178	26	HC	NA	NA	no	NA	15	no	NA	no	no	no	no	NA	NA	NA	no	no	no	no	no	no	no	no	no	no	white	no	4	3	3	3	Sinusitis	NA	N	N	N	N	N	N	N	N	N	N
466	hc	60	male	67	165	24.5	HC	NA	NA	no	NA	16	no	NA	no	no	no	no	NA	NA	NA	no	no	no	no	no	no	no	no	yes	no	asian	no	4	2	2	12	Cold	NA	N	N	N	N	N	N	N	N	N	N
467	hc	56	female	54	165	20	HC	NA	NA	no	NA	17	yes	7	no	no	no	no	NA	NA	NA	no	no	no	no	no	no	no	no	no	no	white	no	4	3	2	7	Bladder_infect	Quinolone	N	N	N	N	N	N	N	N	N	N
468	hc	63	female	68	150	29	HC	NA	NA	no	NA	18	no	NA	no	no	no	no	NA	NA	NA	no	no	no	no	no	no	no	yes	no	no	white	no	3	2	2	5	Hand_upper_limb_surgery	NA	N	N	N	N	N	N	N	N	N	N
469	hc	51	male	80	168	28	HC	NA	NA	no	NA	19	no	NA	no	no	yes	no	NA	NA	NA	no	no	no	no	no	no	no	no	no	no	white	no	5	0	3	2	Surgery	NA	N	N	N	N	N	N	N	N	N	N
470	hc	64	male	72	173	24	HC	NA	NA	no	NA	20	no	NA	yes	yes	yes	yes	two	yes	no	no	no	yes	no	no	no	no	no	no	no	white	no	4	2	2	4	Chest_infect	NA	N	N	N	N	N	N	N	N	N	N
471	hc	39	male	86	175	28	HC	NA	NA	no	NA	21	yes	25	no	no	no	no	NA	NA	NA	no	no	no	no	no	no	no	no	no	no	white	no	3	2	3	2	Potential_Lyme	NA	N	N	N	N	N	N	N	N	N	N
472	hc	53	female	52	155	22	HC	NA	NA	no	NA	22	yes	2	no	no	no	no	NA	NA	NA	yes	no	no	no	no	no	no	no	no	no	white	no	4	2	3	NA	Cystitis	NA	N	Y	N	N	N	N	N	N	Y	N
473	hc	76	male	82.5	176.5	26.6	HC	NA	NA	no	NA	23	yes	15	no	yes	no	yes	two	no	yes	no	no	no	no	no	no	no	yes	no	no	white	no	3	2	3	2	Cold	Cipro	N	N	N	N	N	N	N	N	N	N
474	hc	55	female	68	162.5	25.9	HC	NA	NA	no	NA	24	yes	30	no	no	no	no	NA	NA	NA	no	no	no	no	no	no	no	no	no	no	white	no	4	3	3	6	Sinusitis	NA	N	N	N	N	N	N	N	N	N	N
475	hc	58	male	86	177.8	27.3	HC	NA	NA	no	NA	25	no	NA	no	no	no	no	NA	NA	NA	no	no	no	no	no	no	no	no	no	no	white	no	4	2	3	3	Dental	NA	N	Y	Y	N	N	N	N	N	Y	N
476	hc	52	male	102	172.72	34.2	HC	NA	NA	no	NA	26	no	NA	no	no	yes	yes	two	yes	yes	no	no	no	no	no	no	no	no	no	no	white	no	3	2	1	6	Testitis	NA	N	N	N	N	N	N	N	N	N	N
477	hc	51	female	65	165	23.9	HC	NA	NA	no	NA	27	no	NA	no	no	no	no	NA	NA	NA	no	no	no	no	no	no	no	no	no	no	white	no	4	3	2	15	NA	NA	N	Y	Y	N	N	N	N	N	N	N
478	hc	61	male	95.25	190.5	26.2	HC	NA	NA	no	NA	28	no	NA	yes	no	yes	no	NA	NA	NA	no	no	no	no	no	no	no	no	no	no	white	no	4	2	3	2	NA	NA	N	Y	N	N	N	N	N	N	N	N
479	hc	72	male	69	162.5	26.1	HC	NA	NA	no	NA	29	no	NA	no	no	no	no	NA	NA	NA	no	no	no	no	no	no	no	no	no	no	white	no	3	1	3	1	Testitis	NA	N	N	N	N	N	N	N	N	N	N
[truncated: 4 more columns]

## Sheet: 1B
Supplementary Data 1B. KiSMi diet history questionnaire data
	Group	GRAMWT_G_USDA	ENERGY_KCAL_USDA	TOTAL_FAT_G_USDA	CARBOHYDRATE_G_USDA	PROTEIN_G_USDA	ALCOHOL_G_USDA	CHOLESTEROL_MG_USDA	TOTAL_SATURATED_FATTY_ACIDS_G_USDA	TOTAL_MONOUNSATURATED_FATTY_ACIDS_G_USDA	TOTAL_POLYUNSATURATED_FATTY_ACIDS_G_USDA	DIETARY_FIBER_G_USDA	RETINOL_MCG_USDA	VITAMIN_E_AS_ALPHA_TOCOPHEROL_MG_USDA	VITAMIN_K_MCG_USDA	VITAMIN_C_MG_USDA	THIAMIN_VITAMIN_B1_MG_USDA	RIBOFLAVIN_VITAMIN_B2_MG_USDA	NIACIN_MG_USDA	VITAMIN_B6_MG_USDA	TOTAL_FOLATE_MCG_USDA	VITAMIN_B12_MCG_USDA	CALCIUM_MG_USDA	PHOSPHORUS_MG_USDA	MAGNESIUM_MG_USDA	IRON_MG_USDA	ZINC_MG_USDA	COPPER_MG_USDA	SELENIUM_MCG_USDA	SODIUM_MG_USDA	POTASSIUM_MG_USDA	SFA_4_0_BUTANOIC_ACID_G_USDA	SFA_6_0_HEXANOIC_ACID_G_USDA	SFA_8_0_OCTANOIC_ACID_G_USDA	SFA_10_0_DECANOIC_ACID_G_USDA	SFA_12_0_DODECANOIC_ACID_G_USDA	SFA_14_0_TETRADECANOIC_ACID_G_USDA	SFA_16_0_HEXADECANOIC_ACID_G_USDA	SFA_18_0_OCTADECANOIC_ACID_G_USDA	MFA_16_1_HEXADECENOIC_ACID_G_USDA	MFA_18_1_OCTADECENOIC_ACID_G_USDA	MFA_20_1_EICOSENOIC_ACID_G_USDA	MFA_22_1_DOCOSENOIC_ACID_G_USDA	PFA_18_2_OCTADECADIENOIC_ACID_G_USDA	PFA_18_3_OCTADECATRIENOIC_ACIG_G_USDA	PFA_18_4_OCTADECATETRAENOIC_ACID_G_USDA	PFA_20_4_EICOSATETRAENOIC_ACID_G_USDA	PFA_20_5_EICOSAPENTAENOIC_ACID_G_USDA	PFA_22_5_DOCOSAPENTAENOIC_ACID_G_USDA
CTL465	hc	3263.33	1480.08	60.5	186.22	49.18	6.13	211.52	19.47	21.96	11.43	16.52	361.63	12.06	105.51	96.5	1.9	2.96	24.76	2.25	516.69	5.42	1024.29	897.76	278.49	19.39	14.79	1.16	65.87	2171.47	2573.8	0.53	0.3	0.25	0.44	0.82	1.82	10.43	4.23	0.78	20.57	0.18	0.01	10.32	0.84	0	0.08	0.02	0.01
CTL466	hc	4093.11	1833.2	93.07	184.77	71.94	0.6	364.94	25.28	37.92	19.91	16.95	386.51	9.6	102.39	95.4	1.63	2.51	18.91	1.5	353.26	3.74	553.3	1057.77	285.97	13.86	10.87	1.17	99.63	2439.08	3031.24	0.46	0.25	0.21	0.39	0.65	2	14.57	5.96	1.43	35.68	0.33	0.05	17.46	2.06	0.01	0.14	0.04	0.01
CTL467	hc	2230.63	703.58	33.77	89.01	17.27	0	77.67	10.74	14.28	6.6	10.31	108.44	4.38	136.13	41.38	0.43	0.63	4.95	0.53	210.77	0.56	241.54	344.03	135.27	4.76	2.99	0.62	24.01	967.74	1332.09	0.37	0.21	0.13	0.28	0.32	1.04	5.73	2.35	0.44	13.59	0.09	0.01	5.86	0.64	0	0.02	0	0
CTL468	hc	2422.25	1715.74	91.43	124.31	68.14	21.19	367.5	29.98	39.87	14.88	8.22	674.32	8.8	195.77	39.61	0.87	2.53	11.22	1.18	279.89	5.67	1236.24	1352.23	253.9	8.16	9.6	0.74	86.04	2088.14	2755.27	0.88	0.54	0.37	0.76	0.96	2.97	16.1	6.36	1.35	37.9	0.25	0.02	13.2	1.36	0.01	0.11	0.04	0.01
CTL469	hc	3775.24	1305.88	40.61	172.28	50.53	11.05	150.23	13.57	13.15	7.15	8.77	363.32	3.77	38.28	182.29	1.39	2.52	18.38	1.93	421.38	4.14	723.23	925.32	252.43	11.33	7.76	0.92	56.85	1802.75	2995.91	0.34	0.19	0.17	0.29	0.56	1.38	7.15	3.05	0.68	12.05	0.1	0.02	6.28	0.67	0	0.07	0.02	0.01
CTL470	hc	4327.12	1832.6	56.76	266.53	63.22	7.13	224.54	22.72	19.56	8.24	12.87	484.28	4.47	53.07	51.82	1.25	2.39	20.23	2.02	359.25	5.45	898.21	1144.7	290.84	13.25	11.4	1.02	73.11	1936.26	3235.48	0.77	0.41	0.31	0.59	0.94	2.61	11.27	5.04	1.02	17.95	0.14	0.02	7.06	0.9	0.01	0.09	0.04	0.01
CTL471	hc	7054.44	2491.75	83.08	256.56	100.45	55.46	240.98	29.65	29.12	12.59	27.56	662.99	9.52	358.4	180.13	2.14	4.57	30.79	3.05	664.23	7.01	1694.49	2011.37	507.18	16.01	14.82	1.59	106.66	3426.77	5633.67	0.98	0.47	0.33	0.63	0.69	3.3	15.43	6.62	1.49	26.58	0.24	0.03	10.69	1.59	0.01	0.09	0.02	0.01
CTL472	hc	3464.18	1468.48	72.87	150.28	64.87	0.54	169.24	15.5	30.62	21.28	25.54	230.88	12.55	287.67	136.79	2.33	1.93	18.75	2.19	513.03	3.86	764.7	1207.89	334.47	13.19	9.57	1.98	68.6	2362.18	3085.57	0.27	0.15	0.16	0.25	0.51	1.1	8.63	3.58	0.64	29.01	0.48	0.07	17.55	3.32	0	0.06	0	0
CTL473	hc	2244.66	1243.65	56.86	123.39	46.71	11.95	180.85	19.7	20.11	11.64	13.13	332.58	5.77	237.17	80.08	0.96	1.49	13.13	1.17	257.71	2.53	605.69	805.07	201.4	9.71	6.28	0.82	59.16	2289.25	2069.19	0.65	0.37	0.27	0.5	0.72	2.13	10.05	4.36	0.9	18.72	0.15	0.03	9.88	1.45	0.01	0.06	0.05	0.01
CTL474	hc	12910.2	4279.61	252.18	336.21	188.55	14.51	401.06	58.64	110.79	65.35	55.08	497.07	33.43	415.67	214.1	2.48	3.41	56.35	3.63	813.64	6.66	2213.83	3312.35	1249.47	27.1	29.02	5.79	240.8	5901.4	6638.86	1.04	0.55	0.45	0.83	1.34	3.72	33.18	13.21	2.08	106.12	1.55	0.05	61.36	2.91	0.02	0.24	0.12	0.04
CTL475	hc	4963.68	1819.37	56.46	239.48	63.15	22.22	143.14	14.02	25.39	9.74	20.09	224.6	8.02	151.59	321.01	1.45	2.47	22.21	2.49	397.53	4.41	1293.69	1138.94	393.8	12.16	9.47	1.53	71.15	1924.54	4551.35	0.17	0.1	0.13	0.2	0.59	1.01	7.98	3.26	0.85	23.87	0.25	0.12	8.24	0.84	0.04	0.09	0.17	0.05
CTL476	hc	8842.55	3558.67	145.64	377.07	135.1	41.89	447.53	53.12	47.33	24.98	27.31	1112.9	14.15	265.36	210.73	3.59	7.19	43.46	4.14	798.83	12.92	2281.12	2602.24	612.01	27.66	24.75	2.02	144.9	5506.89	7485.06	1.76	0.96	0.55	1.29	1.48	5.29	27.6	12.49	2.3	43.72	0.32	0.03	21.94	2.54	0.01	0.13	0.03	0.01
CTL478	hc	6388.2	2333.06	67.04	330.76	106.27	10.38	317.64	23	23.26	11.61	30.88	795.54	8.05	67.75	393.86	2.26	4.63	30.49	3.43	718.01	10.82	1825.4	2110.22	495.36	22.61	19.17	1.88	118.8	2902.72	5483.87	0.41	0.27	0.2	0.43	0.77	2.04	12.43	5.73	1.32	21	0.19	0.02	9.68	1.44	0.01	0.14	0.05	0.02
CTL479	hc	3391.37	1490.71	60.48	194.07	48.03	2.05	91.56	18.42	21.74	13.33	15.06	346.42	3.92	38.41	59.05	1.48	1.73	19.65	0.95	329.98	2.49	671.14	1119.77	272.43	13.94	6.22	0.91	98.18	2784.69	2424.66	0.44	0.28	0.23	0.41	0.74	1.6	9.42	4.94	0.61	20.87	0.1	0.03	11.95	1.08	0.01	0.03	0.06	0.01
STN113	sf	1823.06	666.89	28.1	74.03	25.59	5.89	111.11	8.29	8.88	7.56	10.01	152.85	3.99	164.91	85.69	0.49	0.97	6.74	0.7	196.12	1.15	337.92	434.2	110.49	4.11	3.02	0.46	34.38	1294.95	1298.04	0.25	0.13	0.09	0.17	0.2	0.79	4.5	1.87	0.37	8.25	0.09	0.02	6.38	0.99	0.01	0.06	0.03	0.01
STN114	sf	3186.22	1924.31	49.87	308	67.15	1.07	354.89	18.94	18.63	7.38	10.31	214.58	4.83	55.6	290.63	1.6	1.35	17.33	2	342.2	2.75	752.48	1060.15	236.85	10.79	7.92	1.09	88.87	2095.86	2860.76	0.45	0.21	0.17	0.32	0.49	1.76	10.36	4.62	1.11	17.04	0.16	0.01	6.37	0.69	0	0.14	0.01	0.01
STN115	sf	3993.53	1998.23	101.12	154.76	113.53	9.11	915.7	42.7	34.46	12.53	19.01	903.86	9.53	653.96	134.78	1.32	3.69	19.14	2.15	469.35	8.7	1634.42	1937.74	377.82	11.99	14.92	1.18	137.89	3337.94	4429.88	1.51	0.8	0.51	1.05	1.15	5.09	21.86	9.27	2.32	30.93	0.24	0.09	10.15	1.59	0.02	0.33	0.12	0.04
STN116	sf	6351.32	778.06	32.44	109.71	20.16	0	108.19	7.77	16.32	5.89	10.75	61.51	5.16	255.89	56.89	0.33	0.52	5.6	0.88	208.07	1.13	358.9	272.7	162.53	4.07	4.04	0.93	23.85	917.07	1314.8	0.14	0.08	0.05	0.11	0.13	0.49	4.88	1.66	0.52	15.64	0.1	0.01	5.06	0.68	0.01	0.05	0.03	0.01
STN117	sf	2506.27	1302.53	51.93	139.47	68.01	1.9	387.17	20.83	18.58	7.42	11.45	336.09	3.67	101.74	77.62	0.96	1.25	21.66	1.69	230.42	2.74	463.28	845.95	186.83	9.33	7.24	0.94	84.57	2244.84	2020.62	0.66	0.39	0.24	0.5	0.55	2.03	11.04	4.94	1.18	17.04	0.16	0.01	6.27	0.65	0	0.18	0.02	0.01
STN118	sf	2677.8	1997.53	76.97	264.84	76.67	0.01	335.03	24.65	28.74	15.69	26.27	425.2	6.6	139.39	158.65	1.62	2.12	21.72	2.03	469.02	4.6	773.89	1262.66	282.32	15.32	11.47	1.27	96.32	3339.02	3016.79	0.48	0.25	0.16	0.34	0.41	1.95	13.75	6.58	1.35	26.85	0.15	0.01	13.73	1.53	0	0.14	0.01	0.01
STN120	sf	3507.57	2438.87	116.48	196.6	118.83	23.06	527.4	36.94	41.8	24.67	16.69	470.11	10.28	374.86	96.63	1.6	2.95	32.84	2.44	475.24	6.28	890.11	1561.93	383.01	16.8	17.02	1.53	139.79	3944.4	3865.06	0.79	0.47	0.3	0.65	0.82	3.08	20.37	9.25	2.16	38.59	0.33	0.04	21.51	2.31	0.01	0.28	0.06	0.04
STN121	sf	4604.56	1828.64	70.04	229.45	83.4	0.03	166.14	16.57	27.14	20.78	23.85	457	20.17	731.15	193.45	2.43	3.2	33.02	3.18	879.2	8.17	1834.7	1569.7	457.92	26.89	19.85	2.08	104.44	2996.53	3822.51	0.31	0.18	0.13	0.26	0.34	1.2	9.49	3.87	0.77	25.69	0.35	0.08	17.6	2.48	0.03	0.1	0.13	0.04
STN122	sf	3316.14	538.64	18.73	69.98	26.05	0.55	164.13	6.25	6.69	3.94	8.63	164.41	4.41	526.9	67.97	0.57	0.93	7.49	0.89	328.92	1.91	527.45	466.09	166.59	7.67	4.96	0.77	34.14	1137.56	1303.44	0.13	0.08	0.05	0.11	0.15	0.53	3.51	1.49	0.33	6.19	0.06	0.02	3.3	0.51	0	0.06	0.01	0
STN123	sf	6115.06	1222.88	36.71	152.08	67.04	7.5	170.58	11.35	15.16	4.63	12.01	464.44	8.43	42.96	51.78	1.39	3.24	26.13	2.34	399.39	6.23	1365.79	1153.7	279.85	13.48	12.16	0.99	69.64	1825.65	2808.6	0.28	0.17	0.13	0.27	0.4	1.09	6.29	2.33	0.66	14.03	0.09	0	4.02	0.4	0	0.08	0.01	0.01
STN124	sf	5976.92	3935.77	197.3	390.73	169.39	0.08	827.06	60.09	69.48	48.09	36.04	1206.02	18.63	293.02	144.28	3.08	5.4	52.41	3.61	916.52	9.13	1909.02	2857.24	650.97	29.69	19.37	2.79	239.89	7255.28	5898.92	1.66	0.84	0.62	1.18	1.67	5.24	32.25	13.9	2.24	65.63	0.7	0.09	43.1	4	0.02	0.34	0.12	0.06
STN125	sf	3731.56	1429.42	64.88	136.15	54.98	15.94	250.03	19.75	24.76	13.94	10.38	301.18	6.46	76.24	56	1.05	1.22	18.78	1.32	236.51	3.5	533.43	815.06	267.57	10.09	7.78	1.35	76.84	2367.59	2370.59	0.48	0.27	0.18	0.36	0.44	1.59	10.92	4.58	0.93	23.39	0.26	0.02	12.78	0.89	0	0.12	0.02	0.01
STN127	sf	4608.79	2612.36	120.14	274.05	121.95	0.67	587.93	31.71	42.07	30.69	25.48	392.27	12.64	592.11	231.68	1.97	3.46	32.61	2.7	560.83	7.75	991.99	1698.26	415.45	17.01	15.04	1.66	182.87	4814	4864.04	0.41	0.22	0.15	0.35	0.42	2.02	19.19	8.12	2.05	39.06	0.31	0.11	26.44	3.3	0.03	0.26	0.18	0.05
STN129	sf	2911.21	1080.14	48.91	111.53	50.77	1.08	261.36	16.21	17.91	9.88	8.56	271.11	3.9	46.53	58.95	0.94	1.51	13.42	1.2	246.08	3.48	502.4	769.87	184.49	8.31	6.82	0.85	67.39	1952.04	2092.49	0.35	0.17	0.16	0.28	0.51	1.41	8.78	4.08	0.9	16.55	0.18	0.04	8.22	1.06	0.02	0.12	0.07	0.02
STN130	sf	3986.6	3718.48	201.24	333.09	164.56	1.12	787.8	59.93	76.59	45.63	36	704.23	22.44	854.79	146.24	2.7	4.23	47.59	3.61	852.71	8.56	1569.2	2473.43	663.43	27.78	24.16	2.8	197.05	6749.98	5764.36	1.22	0.63	0.43	0.88	1.18	4.68	32.97	14.67	2.75	71.97	0.86	0.08	40.84	3.52	0.02	0.32	0.08	0.03
STN131	sf	4813.08	2755.66	131.45	262.71	119.54	14.18	485.78	40.82	52.84	23.88	18.92	402.29	10.74	52.46	134.54	2.47	3.24	37.27	2.97	485.44	6.07	660.69	1675.53	464.7	20.45	17.67	2.25	153.77	3661.68	4266.6	0.77	0.47	0.32	0.67	0.96	2.96	22.47	10.93	2	49.76	0.52	0.03	22.15	1.25	0.01	0.23	0.02	0.01
STN132	sf	2777.27	1358.74	59.01	137.36	60.78	8.88	243.87	19.45	20.37	11.34	10.24	228.84	5.56	66.63	110.24	1.1	1.87	20.27	1.53	293.37	4.04	500	863.13	223.69	10.46	9.33	0.91	74.87	2110.47	2590.8	0.41	0.22	0.15	0.3	0.41	1.63	11.08	4.57	0.96	18.84	0.2	0.02	10.09	0.85	0.02	0.11	0.06	0.02
STN133	sf	2958.59	760.35	31.56	88.7	32.23	1.29	254.21	9.73	11.41	6.08	6.89	193.98	3.36	59.59	54.92	0.49	1.29	7.51	0.69	154.01	2.01	417.83	552.92	137.75	4.76	4.57	0.65	43.89	1425.31	1441.99	0.13	0.09	0.08	0.14	0.3	0.63	5.77	2.35	0.53	10.67	0.09	0.01	5.34	0.41	0	0.1	0.01	0
STN134	sf	3675.09	1625.9	69.41	198.99	58.67	0.7	471.51	28.43	23.34	10.94	7.13	510.76	4.4	64.8	82.05	0.81	2.22	9.27	1.04	260.31	4.75	993.05	1164.9	219.6	7.12	8.44	0.89	70.47	2431.56	2744.23	0.99	0.55	0.35	0.72	0.87	3.26	14.37	6.42	1.27	21.48	0.1	0.01	9.38	1.29	0	0.14	0.01	0
STN136	sf	5332.89	4045.62	133.96	248.98	144.02	187.78	745.54	39.61	54.32	28.17	25.41	417.71	16.25	1424.86	136.39	2.44	3.11	45.99	3.82	900.65	7.02	939.08	1926.22	570.27	23.45	18.42	2.3	185.44	5577.88	4482.2	0.44	0.26	0.17	0.4	0.53	2.31	23.47	10.5	2.69	50.64	0.55	0.07	24.8	2.6	0.01	0.33	0.04	0.03
STN137	sf	2727.71	735.78	30.93	76.22	35.17	5.95	143.58	8.56	10.37	6.33	8.72	177.76	2.99	49.69	21.95	0.82	1.72	15.41	1.27	247.7	2.88	278.07	555.27	164.35	8.74	5.94	0.54	43.8	1130.18	1631.28	0.15	0.09	0.06	0.11	0.2	0.63	4.92	2.13	0.52	9.5	0.1	0.02	5.47	0.58	0.01	0.08	0.04	0.01
STN138	sf	3926.36	3155.33	127.9	439.88	85.27	0.01	184.89	29.96	40	44.76	43.49	160.23	14.08	315.46	202.17	2.41	2.86	28.28	2.82	661.91	2.51	918.34	1573.86	450.71	20.48	11.36	2.17	121.5	5299.46	5461.05	0.34	0.16	0.14	0.26	0.72	1.51	17.47	8.42	1.08	37.56	0.3	0.05	39.34	5.03	0.01	0.1	0.02	0.01
STN139	sf	2850.21	1893.98	69.99	264.58	66.48	0	341.9	21.49	24.7	16.65	21.2	249.06	9.04	143.84	286.32	1.33	1.54	20.39	1.65	300.91	3.67	518.42	958.81	218.03	11.68	9.76	1.3	88.94	3322.17	3008.68	0.36	0.2	0.13	0.29	0.32	1.51	12.27	5.71	1.44	22.91	0.15	0.02	14.54	1.83	0	0.17	0	0.01
STN140	sf	12833.3	1427.67	62.51	162.25	56.25	7.19	138.47	12.97	25.05	16.72	18.7	458.85	12.98	476.83	164.7	1.23	2.31	18.97	1.86	402.4	3.78	1075.93	870.43	449.91	12.5	9.33	2.38	65.85	2403.38	3261.2	0.13	0.06	0.06	0.11	0.28	0.69	8.04	3.19	0.7	23.8	0.24	0.06	14.13	2.08	0.02	0.08	0.11	0.03
STN141	sf	3150.21	1490.54	58.29	196.82	59.99	0.1	170.18	19.78	20.18	10.89	18.38	329.17	6.49	149.22	188.89	1.32	2.23	20.1	2.11	392.17	3.84	633.99	1011.16	301.36	12.23	9.43	1.65	68.02	3830.43	4033.5	0.48	0.27	0.21	0.4	0.61	1.89	10.42	4.92	0.93	18.73	0.14	0.02	9.59	1.06	0	0.08	0.02	0.01
STN142	sf	11251.3	1615.18	83.47	163.06	57.78	0	400.19	23.58	28.85	24.11	10.28	289.18	7.34	39.73	68.96	0.95	1.25	12.94	1.17	256.38	3.04	913.35	983.89	278.96	8.61	8.8	1.77	84.31	3020.72	1508.4	0.47	0.18	0.14	0.28	0.33	1.69	13.9	5.54	1.02	27.31	0.27	0.02	21.74	1.99	0	0.14	0.01	0
STN143	sf	4692.04	1547.51	78.71	148.02	67.35	2.36	360.07	22.04	29.28	19.44	17.32	280.47	12.45	375.4	99.18	1.53	2.12	25.11	2.1	533.54	4.95	1032.88	982.89	332.08	16.79	13.32	1.38	89.73	2781.71	2680.46	0.39	0.22	0.16	0.31	0.46	1.57	12.57	5.5	1.13	27.54	0.28	0.03	17.06	1.81	0.01	0.16	0.06	0.02
STN144	sf	3467.46	1560.45	64.59	157.2	50.59	24.49	183.98	19.51	24.19	14.55	10.79	245.8	5.98	43.22	80.66	1.15	1.4	17.41	1.23	243.86	2.64	551.62	766.87	234.34	8.8	6.3	1	77.53	2166.3	1981.95	0.36	0.21	0.17	0.3	0.6	1.47	10.67	4.94	0.84	22.79	0.25	0.04	12.91	1.17	0.01	0.09	0.07	0.02
STN145	sf	1650.01	1134.08	43.71	145.53	46.72	0.24	101.49	14.27	17.9	8.22	11.94	355.2	13.12	32.53	93.18	1.88	2.47	27.64	2.55	516.55	7.01	1316.55	806.65	187.4	21.04	17.47	0.8	50.9	1627.24	1600.18	0.33	0.19	0.17	0.28	0.59	1.28	7.57	3.18	0.68	16.75	0.17	0.01	7.44	0.6	0	0.05	0.02	0.01
STN146	sf	3265.8	1289.29	48.19	183.72	38.07	1.95	243.49	13.33	17.86	11.94	15.27	410.88	6.6	111.24	212.66	1.31	1.93	15.49	1.93	420.6	4.22	886.68	793.44	249.53	14.23	8.26	1.09	49.27	1601.94	2446.25	0.26	0.15	0.11	0.21	0.38	0.94	7.43	3.33	0.51	17.03	0.14	0.01	10.66	1.01	0	0.08	0.01	0
STN147	sf	5673.58	2711.33	91.7	341.37	92.31	28.16	346.18	29.95	35.38	17.54	11.16	480.38	8.37	304.07	48.24	1.28	3.1	20.87	1.61	379.4	7.1	1289.56	1745.95	342.34	11.13	9.86	1.2	132.79	3318.68	3797.09	0.75	0.65	0.61	0.71	0.85	3	15.98	6.9	0.89	33.82	0.24	0.06	14.82	1.83	0.02	0.15	0.11	0.05
STN148	sf	5831.53	3333.79	138.94	329.07	158.16	27.49	523.48	44.51	50.32	30.21	21.21	1318.27	14.04	186.16	121.98	2.44	5.68	37.98	3.23	646.34	14.59	2418.1	2919.94	573.42	22.26	23.14	2.18	188.71	5495.08	6207.51	0.89	0.55	0.36	0.8	1.06	3.72	24.61	10.77	2.08	46.71	0.55	0.11	26.77	2.62	0.03	0.22	0.14	0.05
STN149	sf	3389.39	1120.59	35.92	165.88	37.37	0.94	108.81	14.21	11.91	5.77	5.52	367.76	4.13	45.42	103.67	0.8	1.46	10.17	1.04	184.57	2.93	939.85	752.88	199.73	7.18	6.58	0.95	45.49	1362.2	1909.85	0.48	0.27	0.22	0.4	0.66	1.67	6.92	3.12	0.6	10.94	0.06	0.01	5.08	0.6	0	0.03	0.01	0
STN150	sf	5114.74	1940.37	98.69	165.2	83.07	16.96	359.17	24.1	39.83	24.42	13.56	257.4	10.76	76.3	67.59	1.31	2.46	27.02	1.86	378.23	3.27	506.29	1221.96	399.41	10.45	11.34	1.73	97.07	2365.31	3398.78	0.33	0.19	0.13	0.27	0.42	1.26	14.26	5.87	1.25	37.67	0.55	0.01	22.69	1.3	0	0.19	0.01	0.01
STN151	sf	5138.46	1953.42	99.04	167.1	83.87	16.96	360.98	24.23	39.96	24.48	14.17	257.4	10.79	77.28	69.65	1.31	2.48	27.22	1.91	382.74	3.32	511.23	1230.57	402.7	10.61	11.53	1.75	97.71	2385.53	3492.19	0.33	0.19	0.13	0.27	0.42	1.27	14.35	5.9	1.26	37.79	0.55	0.01	22.72	1.34	0	0.19	0.01	0.01
STN152	sf	1780.67	612.58	20.4	80.08	28.79	0.74	74.55	6.53	7.41	4.59	5.83	107.11	2.77	109.6	47.76	0.43	0.62	6.92	0.62	134.46	1.79	268.39	418.86	99.29	4.33	3.85	0.54	34.32	1088.89	1101.68	0.11	0.05	0.05	0.09	0.16	0.52	3.75	1.59	0.37	6.82	0.08	0.03	3.95	0.4	0.01	0.04	0.04	0.01
STN153	sf	5120.3	1733.08	90.07	165.47	77.06	0	273.57	26.84	31.36	16.52	12.73	758.06	7.34	70.65	33.84	1.5	3.84	24.71	1.55	358.17	7.32	744.69	1224.93	335.36	13.38	11.95	1.63	90.84	2982.54	3687.74	0.58	0.31	0.22	0.41	0.53	2.35	14.53	6.58	1.29	28.93	0.33	0.02	14.84	1.39	0	0.11	0.01	0.01
STN154	sf	3615.12	1062.26	32.06	141.95	49.65	6.55	73.04	9.97	11.15	5.64	12.42	432.47	3.82	52.42	62.78	1.15	2.51	14.42	1.24	286.27	4.07	950.71	1043.16	241.29	10.32	7.75	0.83	57.36	1499.42	2538.89	0.27	0.12	0.1	0.2	0.28	0.97	5.21	2.21	0.43	10.26	0.1	0.01	5.09	0.44	0	0.04	0.01	0.01
STN155	sf	2548.3	1489.68	58.22	197.21	52.17	0.55	401.52	17.97	20.48	13.46	20.46	355.39	5.16	71.33	82.45	1.3	1.92	13.95	1.36	406.52	2.44	548.79	928.8	247.16	12.32	6.82	1.16	91.69	2688.71	2396.85	0.39	0.23	0.15	0.31	0.37	1.36	10.09	4.52	0.84	19.25	0.14	0.02	11.92	1.3	0	0.14	0.01	0.01
STN156	sf	5921.75	1445.17	51.38	138.9	59.83	31.11	247.95	13.61	18.39	11.57	12.84	233.15	5.62	46.16	55.96	1.33	2.15	18.08	1.36	233.4	2.77	443.57	913.69	260.99	11.31	8.96	1.24	75.37	2466.33	2488.75	0.12	0.07	0.05	0.11	0.14	0.73	8.35	3.63	0.86	17.08	0.16	0.02	10.63	0.65	0	0.12	0.01	0.01
STN157	sf	4185.63	2167.15	83.54	252.21	97.3	8.28	329.09	26.96	30.55	15.55	16.07	1274.43	7.87	97.06	260.18	1.93	3.29	32.31	2.59	536.13	16.39	906.6	1487.18	360.43	19.96	16.02	3.07	125.32	3427.76	4206.19	0.61	0.29	0.21	0.42	0.6	2.41	14.67	6.77	1.55	28.19	0.27	0.05	13.52	1.48	0.01	0.16	0.08	0.02
STN158	sf	2360.21	1740.2	59.99	248.77	57.59	0.01	148.58	17.69	24.54	13.07	8.59	232.93	5.62	41.09	41.1	1.16	1.26	20.22	1.27	288.13	3.39	382.83	785.75	178.46	12.43	7.82	0.98	77.65	2644.93	1590.83	0.19	0.08	0.07	0.14	0.36	0.94	9.83	5.33	0.75	23.11	0.19	0.01	11.86	0.93	0	0.08	0.01	0.01
STN159	sf	5461.52	1570.38	72.44	151.44	58.44	18.12	202.65	23.88	28.92	11.28	16.73	479.29	11.09	216.42	127.11	1.76	2.94	24.97	2.25	499.57	5.43	1083.69	1049.89	328.31	19.42	13.23	1.17	71.49	2371.14	3058.66	0.76	0.47	0.32	0.61	0.71	2.41	12.54	5.36	1	27.33	0.19	0.02	9.95	1.09	0	0.08	0.03	0.01
STN160	sf	3649.36	2507.04	88.8	220.04	82.06	81.02	279.74	22.27	39.23	18.96	23.97	249.41	12.53	339.33	96.63	1.58	2.16	27.03	2.27	452.89	4.25	738.18	1387.93	458.72	16.1	12.74	2.1	112	3070.03	3712.28	0.24	0.13	0.11	0.22	0.4	1.23	13.22	5.58	1.26	37.2	0.47	0.03	17.33	0.87	0.01	0.15	0.05	0.01
STN162	sf	4309	4033.76	184.59	477.84	136.03	2.24	511.31	59.77	67.58	41.38	34.55	1151.94	17.65	199.51	189.89	2.43	3.44	41.81	3.61	634.02	11.1	1226.09	2017.67	505.93	26.13	20.43	2.72	155.6	5282.36	5596.13	1.22	0.71	0.59	1.08	2.73	5.11	30.98	15.15	2.39	63.58	0.64	0.06	36.95	3.77	0.02	0.23	0.04	0.02
STN163	sf	2876.87	2410.68	90.88	317.44	88.32	3.63	341.07	29.38	33.8	19.34	25.09	637.64	9.19	128.93	145.53	2.05	2.91	25.07	2.29	531.88	6.84	1073.09	1525.12	360.34	19.52	14.6	1.57	120.54	3699.13	3706.45	0.69	0.37	0.27	0.54	0.89	2.51	15.84	7.36	1.23	31.92	0.21	0.02	17.14	1.79	0.01	0.13	0.05	0.01
STN164	sf	4493.86	3080.17	134.99	326.95	133.37	13.43	328.01	42.98	51.77	26.92	28.03	919.33	12.28	146.93	81.17	2.26	4.43	35.73	3.47	590.64	10.07	1875.11	2455.65	542.16	20.53	21.77	2.02	144.01	4860.61	5834.93	0.85	0.5	0.39	0.74	1.16	3.73	23.32	10.53	2.11	48.34	0.49	0.04	23.99	2.27	0.01	0.15	0.05	0.02
STN165	sf	1947.65	774.89	37.32	82.17	28.52	5.13	61.13	8.64	15.84	7.55	9.85	45.2	5.14	114.32	40.77	0.51	1.18	10.74	0.84	154.91	1.07	210.92	452.93	168.54	4.92	4.07	0.62	27.08	988.02	1867.29	0.1	0.05	0.09	0.12	0.43	0.56	4.63	2.18	0.33	15.18	0.14	0.01	6.78	0.66	0	0.03	0.01	0
STN166	sf	2611.65	1830.63	70.8	225.03	72.97	3.52	481.75	17.42	29.45	17.72	18.53	387.17	9.41	265.55	159.11	1.65	1.79	17.97	1.78	512.25	4.95	560.43	1059.53	290.27	14.32	10.44	1.6	119.55	2975.51	2719.44	0.17	0.12	0.1	0.16	0.2	0.91	10.95	4.34	1.04	27.89	0.32	0.05	15.34	1.84	0.01	0.19	0.1	0.02
STN167	sf	1922.68	808.01	38.44	84.83	30.54	2.49	107.99	10.52	14.11	9.88	6.72	137.08	4.93	196.01	34.53	0.57	0.86	9.08	0.66	182.53	1.59	340.95	448.98	130.24	5.9	4.19	0.54	37.12	1445.94	1096.19	0.25	0.13	0.09	0.18	0.23	0.82	5.91	2.58	0.46	13.31	0.14	0.04	8.54	1.04	0.01	0.06	0.06	0.02
STN168	sf	4124.01	2276.38	88.48	282.64	94.78	2.24	352.54	24.59	33.39	22.08	19.01	498.43	9.19	104.76	205.87	1.69	2.65	29.69	2.26	459.22	5.53	1011.23	1500.8	351.33	15.43	11.39	1.58	128.2	3530.05	3565.96	0.5	0.24	0.16	0.35	0.5	1.78	13.81	6.31	1.2	31.44	0.31	0.04	19.58	1.87	0.02	0.18	0.08	0.03
STN169	sf	5230.79	2698.26	105.79	341.56	100.53	2.15	398.63	39.21	38.21	19.5	15.44	613.56	8.17	117.98	124.14	1.61	2.1	27.67	1.8	423.65	5.89	1238.8	1509.53	310.29	16.4	13.53	1.57	137.72	4151.55	2569.82	1.26	0.63	0.43	0.84	0.96	4.09	20.55	9.09	1.78	35.57	0.26	0.01	17.32	1.78	0.01	0.17	0.02	0.02
STN170	sf	2812.1	932.46	40.06	118.49	31.61	0.27	113.99	13	12.9	8.19	8.67	160.09	3.6	47.19	49.2	0.75	1.67	9.42	0.63	186.15	2.26	456.34	590.14	158.15	5.66	4.54	0.67	43.05	1543.21	1881.63	0.39	0.21	0.14	0.28	0.37	1.19	6.84	3.18	0.47	12	0.1	0.01	7.29	0.74	0	0.04	0.02	0
STN171	sf	2229.65	1072	39.29	146.05	44.9	0	121	11.21	16.12	8.59	20.99	374.7	5.76	98.15	178.19	1.15	1.18	12.71	1.54	274	2.95	512.92	749.7	239.34	9.89	6.38	1.14	57.14	1273.79	2254.99	0.24	0.14	0.11	0.21	0.35	0.94	6.31	2.46	0.61	15.17	0.17	0.03	7.45	0.74	0.01	0.06	0.06	0.02
STN172	sf	4439.53	2195.62	83.31	308.99	58.37	6.55	168.47	24.84	30.09	18.76	19.79	347.89	9.43	81.54	130.71	1.58	2.65	23.4	2.04	444.91	3.83	766.87	1095.47	367.84	16.9	11.23	1.57	76.96	2617.95	3555.66	0.61	0.35	0.24	0.48	0.71	2.06	13.62	5.83	0.82	28.52	0.25	0.02	16.85	1.36	0.01	0.06	0.01	0
STN173	sf	12883.3	1372.35	44.24	205.94	43.6	0.89	126.83	14.94	14.9	10.7	15.33	482.3	4.25	80.43	93.04	1.41	1.63	16.83	1.51	472.57	4.34	794.88	812.19	343.88	16.39	9.4	2.15	72.29	2428.41	2128.27	0.47	0.27	0.16	0.35	0.4	1.36	8	3.56	0.63	13.97	0.13	0.04	9.39	1.01	0.01	0.06	0.05	0.02
STN174	sf	3465.61	1548.65	43.02	158.28	52.72	49.38	237.46	15.99	14.52	8.52	11.37	225.34	4.61	94.5	173.53	0.9	1.41	15.22	1.8	311.05	3.36	730.04	989.05	254.8	7.82	7.57	1.15	65.1	2375.64	2635.45	0.47	0.22	0.16	0.31	0.33	1.68	8.61	3.67	0.85	13.25	0.12	0.02	7.32	0.93	0.01	0.09	0.04	0.01
STN175	sf	3579.47	965.68	41.22	120.5	32.49	2.75	131.62	12.71	14.31	7.88	9.56	188.78	4.41	76.67	39.89	0.78	1.66	10.48	0.8	199.09	1.81	399.5	611.03	191.12	6.94	4.46	0.83	46.92	1297.36	2002.61	0.35	0.19	0.14	0.27	0.4	1.2	6.65	3.1	0.56	13.21	0.09	0.01	6.9	0.76	0	0.05	0.02	0.01
STN176	sf	2597.92	1718.7	79.13	207.82	61.31	0	100.36	18.59	35.53	19.85	22.15	228.26	11.51	116.09	90.23	1.17	1.21	23.29	1.79	346.19	1.82	426.94	992.42	354.28	13.23	8.28	1.74	84.45	2002.75	2594.66	0.19	0.12	0.15	0.21	0.72	0.89	10.31	4.73	0.59	33.86	0.47	0.01	18.42	1.15	0	0.06	0.01	0.01
STN177	sf	11438.6	1801.07	52.62	266.15	70.4	0.97	154.95	14.73	21.12	10.98	11.31	641.4	7.62	75.39	254.45	1.33	1.89	27.18	2	267.94	5.85	2006.49	1103.66	428.76	13.56	10.7	2.05	109.55	2590.7	2975.04	0.25	0.15	0.2	0.26	0.55	1.14	8.12	3.54	0.78	19.76	0.23	0.08	9.09	0.94	0.04	0.1	0.22	0.05
STN178	sf	4949.38	2398.81	71.24	345.63	72.62	19.88	215.05	21.71	26.21	16.29	19.13	399.49	8.14	75.17	172.1	2.06	2.2	27.64	2.1	459.37	4.59	906.14	1295.29	320.6	17.29	11.19	1.62	105.31	3827.26	3236.27	0.41	0.19	0.13	0.27	0.39	1.51	12.29	5.83	0.95	24.79	0.2	0.02	14.61	1.28	0	0.11	0.04	0.01
STN180	sf	2354.49	1264.05	41.25	184.97	49.75	0.01	111.22	11.16	16.3	9.59	18.54	455.25	18.15	220.1	217.35	2.6	3.26	35.67	3.65	766.2	9.07	1463.66	905.71	271.9	29.11	21.05	1.17	59.39	2136.96	3004.37	0.21	0.14	0.09	0.2	0.27	0.89	6.43	2.62	0.65	15.22	0.18	0.07	7.8	1.24	0.03	0.07	0.13	0.04
STN181	sf	2778.34	1074.29	38.14	114.73	32.65	26.07	95.41	10.12	17.16	6.92	12.12	82.8	5.4	212.85	60	0.59	1.16	11.34	0.94	240.92	1.74	343.36	576.65	216.87	6.26	4.83	0.88	44.81	1091.63	2000.81	0.19	0.1	0.07	0.15	0.2	0.75	5.78	2.45	0.57	16.2	0.15	0.01	6.21	0.53	0.01	0.04	0.03	0.01
STN183	sf	4167.51	2544.42	66.78	253.3	75.33	97.07	322.22	16.33	28.34	13.88	15.74	304.87	7.65	115.15	115.83	1.68	2.81	30.51	2.8	417.44	4.26	615.39	1356.17	411.62	13.26	10.79	1.57	107.85	2359.38	3835.58	0.15	0.08	0.08	0.14	0.32	0.86	9.43	4.5	0.81	26.98	0.27	0.03	12.47	0.89	0.01	0.15	0.08	0.02
[truncated: 168 more columns]

## Sheet: 1C
Supplementary Data 1C. Diet history questionnaire statistics
Macronutrient	P value	Rank	adj alpha	BH sig	FDR	0.05
MPED_M_ORGAN_USDA	0.0171299	1	0.00833333	no	k	6
SFA_12_0_DODECANOIC_ACID_G_USDA	0.022706	2	0.0166667	no
SUCROSE_POLYESTER_G_NDSR	0.0306126	3	0.025	no
MPED_M_EGG_USDA	0.0429588	4	0.0333333	no
SFA_8_0_OCTANOIC_ACID_G_USDA	0.0530028	5	0.0416667	no
MPED_M_FISH_LO_USDA	0.0595015	6	0.05	no
MPED_VEGETABLE_DPYEL_USDA	0.0636309	7	0.0583333	no
MANGANESE_MG_NDSR	0.0720893	8	0.0666667	no
MPED_DAIRY_TOTAL_USDA	0.072743	9	0.075	yes
ALPHA_CAROTENE_MCG_USDA	0.0739874	10	0.0833333	yes
PFA_20_4_EICOSATETRAENOIC_ACID_G_USDA	0.0783352	11	0.0916667	yes
MPED_DAIRY_MILK_USDA	0.0898323	12	0.1	yes
SFA_10_0_DECANOIC_ACID_G_USDA	0.090026	13	0.108333	yes
LACTOSE_G_NDSR	0.0938204	14	0.116667	yes
XYLITOL_G_NDSR	0.0986255	15	0.125	yes
MPED_GRAIN_WHL_USDA	0.125699	16	0.133333	yes
CALCIUM_MG_USDA	0.129479	17	0.141667	yes
SFA_6_0_HEXANOIC_ACID_G_USDA	0.136574	18	0.15	yes
MPED_VEGETABLE_POTATO_USDA	0.136788	19	0.158333	yes
COUMESTROL_MG_NDSR	0.148075	20	0.166667	yes
POTASSIUM_MG_USDA	0.149686	21	0.175	yes
SOLUBLE_DIETARY_FIBER_G_NDSR	0.15473	22	0.183333	yes
SFA_4_0_BUTANOIC_ACID_G_USDA	0.156897	23	0.191667	yes
TOTAL_DIETARY_FIBER_G_NDSR	0.165645	24	0.2	yes
Supp - Vitamin E (IU)	0.169083	25	0.208333	yes
RIBOFLAVIN_VITAMIN_B2_MG_USDA	0.174208	26	0.216667	yes
VITAMIN_D_CALCIFEROL_MCG_NDSR	0.177585	27	0.225	yes
VITAMIN_A_RAE_MCG_USDA	0.180257	28	0.233333	yes
SFA_14_0_TETRADECANOIC_ACID_G_USDA	0.180519	29	0.241667	yes
SUCRALOSE_MG_NDSR	0.204188	30	0.25	yes
THIAMIN_VITAMIN_B1_MG_USDA	0.209504	31	0.258333	yes
MPED_M_POULT_USDA	0.214753	32	0.266667	yes
CHOLESTEROL_MG_USDA	0.225208	33	0.275	yes
INOSITOL_G_NDSR	0.227365	34	0.283333	yes
ERYTHRITOL_G_NDSR	0.228056	35	0.291667	yes
PHOSPHORUS_MG_USDA	0.235426	36	0.3	yes
DIETARY_FIBER_G_USDA	0.238805	37	0.308333	yes
BETA_CRYPTOXANTHIN_MCG_USDA	0.242154	38	0.316667	yes
TOTAL_VITAMIN_A_ACTIVITY_MCG_NDSR	0.24634	39	0.325	yes
MPED_FRUIT_CITMLB_USDA	0.247172	40	0.333333	yes
TOTAL_VITAMIN_A_ACTIVITY_IU_NDSR	0.254928	41	0.341667	yes
CAFFEINE_MG_USDA	0.255723	42	0.35	yes
TOTAL_FOLATE_MCG_USDA	0.257608	43	0.358333	yes
PHYTIC_ACID_MG_NDSR	0.260241	44	0.366667	yes
Supp - Copper	0.266314	45	0.375	yes
Supp - Vitamin E (mcg)	0.266657	46	0.383333	yes
Supp - Vitamin K	0.266668	47	0.391667	yes
Supp - Phosphate	0.26667	48	0.4	yes
Supp - Lycopene	0.266676	49	0.408333	yes
BETA_CAROTENE_EQUIVALENTS_MCG_NDSR	0.268544	50	0.416667	yes
Supp - Vitamin D	0.27299	51	0.425	yes
MAGNESIUM_MG_USDA	0.27814	52	0.433333	yes
FOOD_FOLATE_MCG_USDA	0.279569	53	0.441667	yes
INSOLUBLE_DIETARY_FIBER_G_NDSR	0.280437	54	0.45	yes
Supp - Pantothenic Acid	0.285703	55	0.458333	yes
BETA_CAROTENE_MCG_USDA	0.28608	56	0.466667	yes
FOLATE_DFE_MCG_USDA	0.289802	57	0.475	yes
BETA_TOCOPHEROL_MG_NDSR	0.29328	58	0.483333	yes
VITAMIN_C_MG_USDA	0.302669	59	0.491667	yes
CYSTINE_G_NDSR	0.306909	60	0.5	yes
GALACTOSE_G_NDSR	0.307763	61	0.508333	yes
Supp - Vitamin C	0.318963	62	0.516667	yes
Supp - Potassium	0.319726	63	0.525	yes
Supp - Beta Carotene	0.321136	64	0.533333	yes
Supp - Manganese	0.32142	65	0.541667	yes
METHYLHISTIDINE_MG_NDSR	0.322896	66	0.55	yes
Supp - Folic Acid (mcg)	0.325106	67	0.558333	yes
Supp - Folic Acid (DFE)	0.325106	68	0.566667	yes
Supp - Selenium	0.328195	69	0.575	yes
MPED_M_MPF_USDA	0.331748	70	0.583333	yes
MPED_ADD_SUG_USDA	0.33264	71	0.591667	yes
% Energy from PROTEIN_G_USDA	0.33649	72	0.6	yes
Supp - Vitamin A (mcg RAE)	0.337695	73	0.608333	yes
Supp - Vitamin A (IU)	0.337695	74	0.616667	yes
LYCOPENE_MCG_USDA	0.345031	75	0.625	yes
DAIDZEIN_MG_NDSR	0.351114	76	0.633333	yes
MPED_FRUIT_TOTAL_USDA	0.352354	77	0.641667	yes
Supp - Zinc	0.356253	78	0.65	yes
Supp - Niacin	0.358068	79	0.658333	yes
MPED_M_SOY_USDA	0.367149	80	0.666667	yes
ASH_G_NDSR	0.367876	81	0.675	yes
MPED_GRAIN_NWHL_USDA	0.373665	82	0.683333	yes
PROLINE_G_NDSR	0.381161	83	0.691667	yes
SFA_17_0_MARGARIC_ACID_G_NDSR	0.38591	84	0.7	yes
PANTOTHENIC_ACID_MG_NDSR	0.386018	85	0.708333	yes
MALTOSE_G_NDSR	0.386288	86	0.716667	yes
% Energy from TOTAL_SATURATED_FATTY_ACIDS_G_USDA	0.390723	87	0.725	yes
VITAMIN_B6_MG_USDA	0.392372	88	0.733333	yes
MPED_DAIRY_YOGURT_USDA	0.393302	89	0.741667	yes
PINITOL_G_NDSR	0.399832	90	0.75	yes
VEGETABLE_PROTEIN_G_NDSR	0.408231	91	0.758333	yes
ZINC_MG_USDA	0.412795	92	0.766667	yes
MUFA_14_1_MYRISTOLEIC_ACID_G_NDSR	0.428406	93	0.775	yes
WATER_G_NDSR	0.436097	94	0.783333	yes
GRAMWT_G_USDA	0.436569	95	0.791667	yes
IRON_MG_USDA	0.444081	96	0.8	yes
Supp - Calcium	0.4442	97	0.808333	yes
GENISTEIN_MG_NDSR	0.444607	98	0.816667	yes
GLYCITEIN_MG_NDSR	0.447041	99	0.825	yes
Supp - Magnesium	0.455351	100	0.833333	yes
MPED_LEGUMES_USDA	0.461679	101	0.841667	yes
% Energy from TOTAL_MONOUNSATURATED_FATTY_ACIDS_G_USDA	0.462994	102	0.85	yes
RETINOL_MCG_USDA	0.465341	103	0.858333	yes
TRANS_16_1_TRANS_HEXADECENOIC_ACID_G_NDSR	0.467456	104	0.866667	yes
TOTAL_SATURATED_FATTY_ACIDS_G_USDA	0.477301	105	0.875	yes
NATURAL_ALPHA_TOCOPHEROL_MG_NDSR	0.483271	106	0.883333	yes
ASPARTAME_MG_NDSR	0.486254	107	0.891667	yes
TOTAL_MONOUNSATURATED_FATTY_ACIDS_G_USDA	0.486761	108	0.9	yes
Supp - Lutein	0.488429	109	0.908333	yes
MFA_18_1_OCTADECENOIC_ACID_G_USDA	0.488931	110	0.916667	yes
SFA_20_0_ARACHIDIC_ACID_G_NDSR	0.505968	111	0.925	yes
GLUTAMIC_ACID_G_NDSR	0.51221	112	0.933333	yes
PFA_22_5_DOCOSAPENTAENOIC_ACID_G_USDA	0.516052	113	0.941667	yes
MPED_DAIRY_CHEESE_USDA	0.522195	114	0.95	yes
TOTAL_FAT_G_USDA	0.539898	115	0.958333	yes
VITAMIN_E_AS_ALPHA_TOCOPHEROL_MG_USDA	0.540069	116	0.966667	yes
MPED_DISCFAT_OIL_USDA	0.549541	117	0.975	yes
Supp - Thiamin	0.552044	118	0.983333	yes
Supp - Riboflavin	0.554074	119	0.991667	yes
LEUCINE_G_NDSR	0.565262	120	1	yes
SERINE_G_NDSR	0.566711	121	1.00833	yes
VITAMIN_B12_MCG_USDA	0.567054	122	1.01667	yes
MFA_20_1_EICOSENOIC_ACID_G_USDA	0.58015	123	1.025	yes
ENERGY_KCAL_USDA	0.580438	124	1.03333	yes
Vegetables for adjust- Freq	0.586536	125	1.04167	yes
PHENYLALANINE_G_NDSR	0.58762	126	1.05	yes
STARCH_G_NDSR	0.588453	127	1.05833	yes
PFA_22_6_DOCOSAHEXAENOIC_ACID_G_USDA	0.589451	128	1.06667	yes
SFA_16_0_HEXADECANOIC_ACID_G_USDA	0.591285	129	1.075	yes
% Energy from TOTAL_FAT_G_USDA	0.593837	130	1.08333	yes
FOLIC_ACID_MCG_USDA	0.595431	131	1.09167	yes
MPED_M_NUTSD_USDA	0.597033	132	1.1	yes
TYROSINE_G_NDSR	0.60409	133	1.10833	yes
VALINE_G_NDSR	0.604783	134	1.11667	yes
VITAMIN_E_IU_NDSR	0.605939	135	1.125	yes
VITAMIN_K_MCG_USDA	0.620879	136	1.13333	yes
TOTAL_ALPHA_TOCOPHEROL_EQUIVALENTS_MG_NDSR	0.627817	137	1.14167	yes
PFA_18_3_OCTADECATRIENOIC_ACIG_G_USDA	0.63501	138	1.15	yes
SFA_22_0_BEHENIC_ACID_G_NDSR	0.645353	139	1.15833	yes
Supp - Vitamin B6	0.645944	140	1.16667	yes
PROTEIN_G_USDA	0.647235	141	1.175	yes
MFA_22_1_DOCOSENOIC_ACID_G_USDA	0.649508	142	1.18333	yes
NITROGEN_G_NDSR	0.655621	143	1.19167	yes
TOTAL_PROTEIN_G_NDSR	0.65868	144	1.2	yes
COPPER_MG_USDA	0.660836	145	1.20833	yes
FORMONONETIN_MG_NDSR	0.665363	146	1.21667	yes
ASPARTIC_ACID_G_NDSR	0.668524	147	1.225	yes
DELTA_TOCOPHEROL_MG_NDSR	0.673741	148	1.23333	yes
MPED_FRUIT_OTHER_USDA	0.676471	149	1.24167	yes
CARBOHYDRATE_G_USDA	0.678923	150	1.25	yes
HISTIDINE_G_NDSR	0.681029	151	1.25833	yes
ISOLEUCINE_G_NDSR	0.684819	152	1.26667	yes
MPED_DISCFAT_SOL_USDA	0.689051	153	1.275	yes
NIACIN_MG_USDA	0.691268	154	1.28333	yes
MALTITOL_G_NDSR	0.691598	155	1.29167	yes
MPED_VEGETABLE_TOMATO_USDA	0.695226	156	1.3	yes
CHOLINE_MG_NDSR	0.699556	157	1.30833	yes
MPED_VEGETABLE_DRKGR_USDA	0.701146	158	1.31667	yes
MPED_A_BEV_USDA	0.701258	159	1.325	yes
ALCOHOL_G_USDA	0.701328	160	1.33333	yes
% Energy from ALCOHOL_G_USDA	0.702021	161	1.34167	yes
OXALIC_ACID_MG_NDSR	0.708568	162	1.35	yes
PFA_18_4_OCTADECATETRAENOIC_ACID_G_USDA	0.722308	163	1.35833	yes
TOTAL_SUGARS_G_USDA	0.725783	164	1.36667	yes
GLUCOSE_G_NDSR	0.731557	165	1.375	yes
SFA_18_0_OCTADECANOIC_ACID_G_USDA	0.733526	166	1.38333	yes
NIACIN_EQUIVALENTS_MG_NDSR	0.733745	167	1.39167	yes
% Energy from CARBOHYDRATE_G_USDA	0.736875	168	1.4	yes
LYSINE_G_NDSR	0.740593	169	1.40833	yes
ARGININE_G_NDSR	0.741129	170	1.41667	yes
SORBITOL_G_NDSR	0.742285	171	1.425	yes
TRYPTOPHAN_G_NDSR	0.746363	172	1.43333	yes
MFA_16_1_HEXADECENOIC_ACID_G_USDA	0.751284	173	1.44167	yes
MPED_M_MEAT_USDA	0.759139	174	1.45	yes
FRUCTOSE_G_NDSR	0.762669	175	1.45833	yes
% Energy from TOTAL_POLYUNSATURATED_FATTY_ACIDS_G_USDA	0.76541	176	1.46667	yes
SYNTHETIC_ALPHA_TOCOPHEROL_MG_NDSR	0.776103	177	1.475	yes
GLYCEMIC_LOAD_GLUCOSE_REFERENCE_NDSR	0.800409	178	1.48333	yes
GLYCEMIC_LOAD_BREAD_REFERENCE_NDSR	0.800528	179	1.49167	yes
MPED_M_FISH_HI_USDA	0.810583	180	1.5	yes
AVAILABLE_CARBOHYDRATE_G_NDSR	0.812604	181	1.50833	yes
LUTEIN_ZEAXANTHIN_MCG_USDA	0.819795	182	1.51667	yes
Supp - Vitamin B12	0.821856	183	1.525	yes
TOTAL_POLYUNSATURATED_FATTY_ACIDS_G_USDA	0.822542	184	1.53333	yes
Supp - Iron	0.824366	185	1.54167	yes
PFA_18_2_OCTADECADIENOIC_ACID_G_USDA	0.827932	186	1.55	yes
MPED_GRAIN_TOTAL_USDA	0.828548	187	1.55833	yes
TRANS_18_1_TRANS_OCTADECENOIC_ACID_G_NDSR	0.841717	188	1.56667	yes
BIOCHANIN_A_MG_NDSR	0.856918	189	1.575	yes
OMEGA_3_FATTY_ACIDS_G_NDSR	0.865414	190	1.58333	yes
TOTAL_TRANS_FATTY_ACIDS_TRANS_G_NDSR	0.866437	191	1.59167	yes
TRANS_18_2_TRANS_OCTADECADIENOIIC ACID_G_NDSR	0.871449	192	1.6	yes
THREONINE_G_NDSR	0.877428	193	1.60833	yes
METHIONINE_G_NDSR	0.880959	194	1.61667	yes
MANNITOL_G_NDSR	0.885464	195	1.625	yes
ACESULFAME_POTASSIUM_MG_NDSR	0.900839	196	1.63333	yes
SELENIUM_MCG_USDA	0.902607	197	1.64167	yes
BETAINE_MG_NDSR	0.904237	198	1.65	yes
ALANINE_G_NDSR	0.905013	199	1.65833	yes
GLYCINE_G_NDSR	0.906665	200	1.66667	yes
Supp - B12	0.909746	201	1.675	yes
MPED_VEGETABLE_STARCY_USDA	0.912919	202	1.68333	yes
MPED_VEGETABLE_TOTAL_USDA	0.915156	203	1.69167	yes
Fruits for adjust- Freq	0.923721	204	1.7	yes
GAMMA_TOCOPHEROL_MG_NDSR	0.927384	205	1.70833	yes
SODIUM_MG_USDA	0.930939	206	1.71667	yes
MPED_M_FRANK_USDA	0.939041	207	1.725	yes
MPED_VEGETABLE_OTHER_USDA	0.961222	208	1.73333	yes
SACCHARIN_MG_NDSR	0.963303	209	1.74167	yes
PFA_20_5_EICOSAPENTAENOIC_ACID_G_USDA	0.97031	210	1.75	yes
Supp - Calcium (Antacid)	0.975353	211	1.75833	yes
SUCROSE_G_NDSR	0.983497	212	1.76667	yes
ANIMAL_PROTEIN_G_NDSR	0.995022	213	1.775	yes
LACTITOL_G_NDSR	NA	214	1.78333	no
Fruits for adjust- Flag	NA	215	1.79167	no
Vegetables for adjust- Flag	NA	216	1.8	no

## Sheet: 1D
Supplementary Data 1D. Urinary creatinine and oxalate concentration by HPLC
Sample	Type	Ox/Cr ppm		Group statistics
HC_450	HC	0.0484331
HC_451	HC	0.0536534		# A tibble: 3 × 5
HC_452	HC	0.069739		Type variable n mean sd
HC_453	HC	0.0394291		<chr> <chr> <dbl> <dbl> <dbl>
HC_454	HC	0.0505634		1 HC ppm 29 0.047 0.017
HC_455	HC	0.0241628		2 SF OR ppm 55 0.059 0.074
HC_456	HC	0.0345637		3 SF pre-op ppm 82 0.066 0.033
HC_457	HC	0.0465337
HC_458	HC	0.0269345
HC_459	HC	0.0646889
HC_460	HC	0.0786641		Kruskal-Wallis rank sum test
HC_461	HC	0.0470622
HC_462	HC	0.0633723		data: ppm by Type
HC_463	HC	0.0335722		Kruskal-Wallis chi-squared = 15.176, df = 2, p-value = 0.0005064
HC_464	HC	0.0506717
HC_465	HC	0.0379625
HC_466	HC	0.05351		# A tibble: 3 × 9
HC_467	HC	0.0385324		.y. group1 group2 n1 n2 statistic p p.adj p.adj.signif
HC_468	HC	0.0290834		* <chr> <chr> <chr> <int> <int> <dbl> <dbl> <dbl> <chr>
HC_469	HC	0.083058		1 ppm HC SF OR 29 55 -0.170 0.865 0.865 ns
HC_470	HC	0.0641421		2 ppm HC SF pre-op 29 82 2.68 0.00739 0.0148 *
HC_471	HC	0.0339241		3 ppm SF OR SF pre-op 55 82 3.54 0.000395 0.00118 **
HC_472	HC	0.0732561
HC_473	HC	0.0554313
HC_475	HC	0.0472009
HC_476	HC	0.0503195
HC_477	HC	0.0315801
HC_478	HC	0.0252223
HC_479	HC	0.018616
SF_P101	SF pre-op	0.085028
SF_P102	SF pre-op	0.0655036
SF_P103	SF pre-op	0.0811661
SF_P104	SF pre-op	0.071604
SF_P106	SF pre-op	0.067332
SF_P107	SF pre-op	0.0347064
SF_P108	SF pre-op	0.0724004
SF_P110	SF pre-op	0.0765696
SF_P111	SF pre-op	0.0443368
SF_P112	SF pre-op	0.212121
SF_P113	SF pre-op	0.110085
SF_P114	SF pre-op	0.0582601
SF_P115	SF pre-op	0.0643898
SF_P116	SF pre-op	0.0564788
SF_P117	SF pre-op	0.0442733
SF_P118	SF pre-op	0.100763
SF_P119	SF pre-op	0.0473711
SF_P120	SF pre-op	0.0722034
SF_P121	SF pre-op	0.150855
SF_P122	SF pre-op	0.0541998
SF_P123	SF pre-op	0.065724
SF_P124	SF pre-op	0.0408074
SF_P125	SF pre-op	0.0598916
SF_P126	SF pre-op	0.07565
SF_P127	SF pre-op	0.051112
SF_P128	SF pre-op	0.0358356
SF_P129	SF pre-op	0.058633
SF_P130	SF pre-op	0.0579215
SF_P131	SF pre-op	0.0320503
SF_P132	SF pre-op	0.0217043
SF_P133	SF pre-op	0.048901
SF_P134	SF pre-op	0.0265843
SF_P135	SF pre-op	0.0431181
SF_P136	SF pre-op	0.0486118
SF_P137	SF pre-op	0.0930868
SF_P138	SF pre-op	0.0270846
SF_P139	SF pre-op	0.0465578
SF_P140	SF pre-op	0.0500062
SF_P141	SF pre-op	0.093663
SF_P142	SF pre-op	0.0860214
SF_P143	SF pre-op	0.0421539
SF_P144	SF pre-op	0.0423348
SF_P145	SF pre-op	0.0739193
SF_P146	SF pre-op	0.0829092
SF_P147	SF pre-op	0.170596
SF_P148	SF pre-op	0.0919791
SF_P149	SF pre-op	0.101741
SF_P150	SF pre-op	0.0599367
SF_P151	SF pre-op	0.0741206
SF_P152	SF pre-op	0.0925791
SF_P153	SF pre-op	0.0670804
SF_P154	SF pre-op	0.0950459
SF_P155	SF pre-op	0.0384058
SF_P156	SF pre-op	0.0906766
SF_P157	SF pre-op	0.0495326
SF_P158	SF pre-op	0.0785638
SF_P159	SF pre-op	0.0766914
SF_P160	SF pre-op	0.0459194
SF_P161	SF pre-op	0.0224246
SF_P162	SF pre-op	0.0576852
SF_P163	SF pre-op	0.0740006
SF_P164	SF pre-op	0.0395797
SF_P165	SF pre-op	0.0436721
SF_P166	SF pre-op	0.0363651
SF_P167	SF pre-op	0.0672164
SF_P168	SF pre-op	0.022462
SF_P169	SF pre-op	0.0398706
SF_P170	SF pre-op	0.03438
SF_P171	SF pre-op	0.0767247
SF_P172	SF pre-op	0.120015
SF_P173	SF pre-op	0.0309115
SF_P174	SF pre-op	0.119023
SF_P175	SF pre-op	0.0746733
SF_P176	SF pre-op	0.108957
SF_P177	SF pre-op	0.0477421
SF_P178	SF pre-op	0.0643108
SF_P179	SF pre-op	0.0465131
SF_P180	SF pre-op	0.031063
SF_P180	SF pre-op	0.037624
SF_P182	SF pre-op	0.0279648
SF_P183	SF pre-op	0.0842484
SF_P184	SF pre-op	0.0788685
SF_OR102	SF OR	0.0425373
SF_OR103	SF OR	0.0152254
SF_OR104	SF OR	0.0367044
SF_OR106	SF OR	0.0250346
SF_OR107	SF OR	0.0624248
SF_OR111	SF OR	0.0254074
SF_OR112	SF OR	0.239897
SF_OR114	SF OR	0.066637
SF_OR115	SF OR	0.0544887
SF_OR117	SF OR	0.0167503
SF_OR120	SF OR	0.0457488
SF_OR121	SF OR	0.109908
SF_OR122	SF OR	0.120235
SF_OR123	SF OR	0.0543418
SF_OR124	SF OR	0.025275
SF_OR125	SF OR	0.0474472
SF_OR126	SF OR	0.0339759
SF_OR127	SF OR	0.090908
SF_OR128	SF OR	0.0911523
SF_OR130	SF OR	0.0311604
SF_OR132	SF OR	0.0197724
SF_OR133	SF OR	0.0334097
SF_OR134	SF OR	0.0405015
SF_OR135	SF OR	0.0218732
SF_OR136	SF OR	0.0737303
SF_OR137	SF OR	0.0390732
SF_OR140	SF OR	0.0346054
SF_OR141	SF OR	0.0546282
SF_OR142	SF OR	0.0296688
SF_OR143	SF OR	0.0258876
SF_OR144	SF OR	0.0841066
SF_OR145	SF OR	0.0334634
SF_OR146	SF OR	0.0325298
SF_OR147	SF OR	0.0618947
SF_OR149	SF OR	0.0498603
SF_OR151	SF OR	0.0184516
SF_OR152	SF OR	0.0703743
SF_OR153	SF OR	0.0449097
SF_OR154	SF OR	0.0590749
SF_OR155	SF OR	0.0264931
SF_OR156	SF OR	0.0319987
SF_OR160	SF OR	0.0210455
SF_OR161	SF OR	0.0318185
SF_OR162	SF OR	0.049712
SF_OR163	SF OR	0.0712106
SF_OR166	SF OR	0.028491
SF_OR167	SF OR	0.0788962
SF_OR168	SF OR	0.0523105
SF_OR170	SF OR	0.00928032
SF_OR171	SF OR	0.0771726
SF_OR172	SF OR	0.0194898
SF_OR174	SF OR	0.53008
SF_OR177	SF OR	0.045497
SF_OR178	SF OR	0.0398396
SF_OR184	SF OR	0.0555107

## Sheet: 1E
Supplementary Data 1E. Urinary samples ulfiltered SV read counts and sequences
SV	000_CYSTINE	101_OU	101_PU	101_S_L	101_S_R	102_EC	102_OU	102_PU	102_S	103_EC	103_OU	103_PU	103_S	104_EC	104_OU	104_PU	104_S_R	105_EC	105_OU	105_S	106_EC	106_OU	106_PU	106_S	107_EC	107_OU	107_PU1	107_PU2	107_S	108_PU	109_PU	110_EC	110_PU	110_S	111_OU	111_PU	111_S	112_EC	112_OU	112_PU	112_S	113_PU	114_EC	114_OU	114_PU	114_S	115_OU	115_PU	116_EC
SV_0	10441	11020	2731	12	852	827	124	83	165	30	26	2927	6463	450	6	38403	1061	0	132	144	415	1668	4735	5304	665	325	36828	491	0	336	13806	957	2389	8	23	145	117	0	1552	670	0	166	29	22703	791	206	681	0	226
SV_1	0	1042	92146	359	5005	137	26	41	0	155	122	0	10616	12	127	499	3128	0	737	0	806	164	2319	0	88	58	316	1617	0	0	7233	429	1547	122	2	99	109	0	505	343	0	86	0	132	592	208	609	0	7
SV_2	181	0	262	193	0	292	0	2373	0	0	0	592	116	200	60	9569	3624	0	43	1114	72	0	96	461	29	0	317	4439	0	141	338	37	71587	0	0	27	57	16	0	1957	29	119	0	369	354	0	0	111	0
SV_3	711	0	0	0	0	0	0	0	0	0	0	345	0	0	0	338	7198	0	0	161	0	0	1143	776	0	0	0	0	12	587	0	0	1521	0	0	0	0	0	0	0	0	0	0	0	0	0	0	96	0
SV_4	29	116	124	0	2030	0	25	350	15	19	129	47	1617	0	0	69	63	0	293	11	7272	0	26	22	73	23	32	29	0	675	55	0	25	1176	0	233	488	0	97	19	13	7	0	141	3441	64	389	52	0
SV_5	26	48	105	43	58	319	0	1468	0	0	143	314912	3109	8	11	676	130	0	30	0	57	135	18	11	0	0	532	0	0	16	51	0	984	0	0	0	10	0	0	285	0	67	7	33	0	8	0	0	0
SV_6	33	22	53	249	0	0	0	2633	0	312	22	3698	117	0	0	307	71	0	0	514	251	0	102	291	0	0	81	1273	1274	70	285	0	0	10	0	16	0	12	0	71	12	0	0	0	628	0	37	13	134
SV_7	769	1157	16	0	0	0	0	1759	0	0	0	0	841	0	0	591	244	0	0	151	0	365	1624	470	0	0	32	0	0	155479	1610	0	0	0	0	0	0	0	0	0	9	0	0	66	0	103	0	66	0
SV_8	25	0	53	0	31	0	0	377	9	0	144	18	27	6	0	77	82	0	15	0	1334	7	0	40	13	0	98	205	0	203	0	0	15	102	0	0	10	0	25	0	11	0	0	29	0	43	366	66	5
SV_9	106	0	0	26	190	0	0	512	0	0	0	0	577	0	6	0	240	0	0	283	864	8	0	559	144	0	50	867	0	37	94	84	75	0	0	0	69	0	532	27	0	0	0	0	738	12	31	0	0
SV_10	0	0	2597	10	1962	6	12	832	0	84	15	266	87	0	9	310	58	0	1012	51	620	0	23	47	0	0	6974	53	0	547	33	0	7749	0	0	16	10	12	74	143	7	20	0	0	2820	0	78	33	0
SV_11	0	0	0	0	0	0	0	0	0	0	0	2720	0	144	0	941	0	0	0	0	0	0	0	0	0	0	0	201	0	0	0	0	249	0	0	0	0	0	0	0	0	24	0	197	3771	0	0	0	0
SV_12	0	0	120	0	0	57	0	0	0	0	0	18	0	0	0	689	35	0	60	0	0	0	48	0	0	35	169	294	38	16	69	54	2054	63	0	0	0	0	0	33	0	0	0	0	48	0	0	0	0
SV_13	0	0	0	0	0	0	0	38	0	0	0	0	0	0	0	11	0	0	0	0	0	0	96	217	0	0	102	44	0	42	182	0	14	0	0	12	0	0	0	26	0	0	0	0	119	0	0	0	0
SV_14	0	0	2085	0	862	0	0	609	0	41	0	335	0	0	0	1153	0	0	3668	0	141	0	0	0	14	0	0	50	0	0	0	17	0	11	0	0	0	0	0	49	0	0	0	4	6005	0	0	0	0
SV_15	21	0	0	39	152	0	0	424	0	66	12	515	178	11	0	47	42	0	222	12	559	4	34	181	15	0	0	2255	30	17	62	25	12	0	0	0	57	0	14	34	0	0	0	13	1911	0	20	0	16
SV_16	116	0	0	0	169	0	0	0	0	0	0	0	264	0	0	0	171	0	0	33	176	0	95	663	57	0	0	699	0	0	168	88	14	0	0	17	25	0	0	39	0	0	0	0	485	0	0	0	0
SV_17	255	392	0	0	0	0	0	621	0	0	0	0	268	0	0	0	89	0	12	53	0	127	569	155	0	0	0	0	0	51989	493	0	0	0	0	0	0	0	0	0	0	0	0	0	0	47	0	0	0
SV_18	0	0	0	15	0	23	0	40	0	19	0	216	0	0	0	81	29	61	195	0	0	0	22	18	0	236	44	48	40	0	56	31	681	0	0	0	407	0	0	63	0	28	49	0	51	0	0	0	0
SV_19	33	31	0	0	0	0	0	46	0	0	0	16	109	0	14	51	302	0	1194	27	0	66	0	60	0	0	0	49	0	48	215	0	9463	0	0	25	0	0	0	40	0	0	9	0	28	20	0	11	0
SV_20	0	0	0	0	8	0	0	38	0	0	0	317	0	0	0	7	0	0	0	0	0	0	14	0	0	0	0	0	0	0	28	8	276	0	0	0	0	0	0	11	0	166	0	0	35	0	0	0	0
SV_21	0	0	559	0	326	0	0	57	0	93	0	0	0	0	0	0	0	0	0	0	46	0	0	0	9	0	0	50	0	21	0	0	1618	0	0	0	0	0	59	0	0	0	0	4	7886	0	0	21	0
SV_22	0	0	0	0	16	10	0	0	0	11	2543	133	7	12	183	135	19	15	0	0	0	360	239	8	109	59	71	63	0	11	184	13	200	0	473	496	0	0	7819	1160	5	6036	0	871	237	0	1198	32	0
SV_23	0	88	135	0	59	0	0	0	0	0	0	0	400	0	0	738	0	0	0	0	0	106	0	0	0	0	99	0	0	0	825	0	0	0	0	0	0	0	9	0	0	0	0	0	0	54	0	0	0
SV_24	25	0	0	0	0	0	0	0	0	0	2814	105	0	0	116	158	0	0	49	0	0	116	105	0	0	0	0	50	9	0	54	0	131	0	420	438	0	21	6628	988	0	5242	6	910	135	0	1271	0	0
SV_25	0	0	1627	7	60	32	0	48	0	11	0	26	28	0	0	83	16	0	875	22	55	0	0	9	40	0	325	4	0	58	12	57	1181	0	0	0	7	0	30	52	3	0	0	0	2978	0	109	48	0
SV_26	0	0	645	0	450	0	0	149	0	86	0	0	0	0	0	78	0	0	0	18	0	0	0	0	0	0	0	0	0	34	0	0	0	0	0	0	0	0	66	0	0	0	0	0	0	0	0	0	0
SV_27	0	14	0	0	0	0	0	84	0	0	0	0	0	0	0	0	0	0	0	0	436	0	0	0	0	0	0	0	0	0	0	0	0	0	0	0	0	0	0	0	0	0	0	0	0	0	107	0	0
SV_28	0	0	873	0	61	0	62	155	0	0	139	26	16	238	72	225	0	24	0	0	21	0	0	22	50	0	143	15	0	28	256	39	28	17	0	54	0	24	0	70	0	0	0	0	107	0	0	41	0
SV_29	0	0	57	0	0	0	0	0	0	0	0	0	0	0	0	0	0	0	0	0	0	0	72	0	0	0	0	59597	0	5	123	0	0	0	0	25	0	0	0	64	0	33	0	0	117	0	0	0	0
SV_30	0	0	120	0	81	0	0	30	0	0	17	119	20	0	0	31	0	0	2906	0	128	19	10	8	0	0	13	12	0	45	13	3	1096	0	0	0	0	0	15	4	0	21	0	0	1198	0	35	0	0
SV_31	5	167	103	0	66	0	1186	0	0	53	1378	0	0	50	134	0	0	0	19	48	30	89	0	0	116	0	0	0	0	0	0	0	0	0	7	0	0	31	37249	0	7	0	9	333	12	0	182	0	0
SV_32	0	0	10	0	11	0	0	0	0	0	0	6	0	0	0	0	49	0	2660	56	9	0	0	29	0	0	0	179	0	0	0	0	0	8	0	0	6	0	0	0	0	0	0	0	0	0	0	0	0
SV_33	0	0	0	0	0	0	0	0	0	0	0	0	0	0	0	0	0	0	0	0	0	0	65	0	0	0	0	50038	0	0	125	0	0	0	0	0	0	0	0	64	0	0	0	0	99	0	0	0	0
SV_34	0	0	0	0	0	3	0	0	0	0	0	82	0	0	0	75	0	0	128	0	206	0	0	0	0	0	0	0	0	0	0	0	60	0	0	0	0	0	0	20	0	227	0	0	1550	0	62	0	0
SV_35	0	0	1616	0	29	0	0	25	0	0	36	120	7	0	14	67	0	0	1382	0	88	11	7	0	10	0	69	0	0	19	0	0	1093	0	0	0	0	0	0	0	0	11	0	0	1037	0	385	119	0
SV_36	0	0	332	0	174	0	0	160	0	52	0	0	18	0	0	19	0	0	1162	0	29	0	42	105	20	0	0	53	0	117	75	26	977	0	0	0	0	0	59	18	0	0	0	0	5383	0	0	0	0
SV_37	0	20	1124	21	41	0	0	159	0	25	33	0	34	0	0	0	0	0	55	0	185	0	0	27	35	0	10	0	12	34	0	0	112	0	0	0	0	0	32	28	0	0	0	62	400	0	114	9	6
SV_38	7	0	68	8	73	0	3	186	0	26	91	21	42	0	0	71	4	0	1923	5	47	13	5	28	7	0	40	21	7	18	27	7	375	0	0	106	0	0	11	12	0	1162	0	8	2275	0	53	23	10
SV_39	0	0	371	0	0	0	0	9	0	0	0	0	0	0	0	307	437	0	0	0	0	0	51	0	0	0	6988	0	42	0	0	0	8	0	0	0	0	0	0	0	0	0	0	0	0	0	0	0	0
SV_40	0	0	0	0	0	0	0	0	0	0	0	0	0	0	0	0	0	0	0	0	0	0	0	0	0	0	0	44219	0	0	13	0	0	0	0	22	0	0	0	25	0	46	0	0	81	0	0	0	0
SV_41	0	0	905	0	14	0	0	4	0	0	0	0	2	0	0	32	0	0	55	0	0	0	0	4	23	0	12	0	0	0	4	20	69	0	0	0	0	0	4	0	0	0	0	0	204	0	9	0	0
SV_42	10	0	228	0	143	0	7	102	0	0	94	84	67	43	9	204	0	4	1872	5	104	15	16	0	0	0	2009	28	0	64	45	0	474	0	0	0	0	0	0	74	0	0	0	0	739	0	84	17	0
SV_43	0	0	0	0	0	0	0	0	0	0	0	0	46	0	0	0	0	0	2045	0	0	0	50	0	0	0	0	82	0	0	210	0	0	0	0	0	0	0	0	84	0	0	0	0	53	0	0	0	0
SV_44	0	0	276	0	68	0	0	9	0	20	0	0	0	0	0	242	0	0	40	0	10	0	0	23	0	0	0	0	0	39	0	0	417	0	0	0	0	0	33	4	0	0	0	0	433	0	0	0	0
SV_45	0	0	1283	11	29	0	11	57	0	32	42	0	26	19	10	0	9	0	883	0	0	0	17	24	17	0	408	14	0	0	42	8	136	0	0	48	0	0	6	0	3	0	0	5	3348	0	166	29	0
SV_46	7	0	315	0	71	0	0	206	0	36	0	0	0	0	0	0	0	0	0	0	0	0	0	0	0	0	0	0	0	165	0	0	4	0	0	0	0	0	78	0	0	0	0	0	0	0	0	0	0
SV_47	0	0	60	0	61	0	0	0	0	0	0	0	117	0	0	0	0	0	0	0	132	0	0	0	0	0	0	0	0	0	0	0	0	0	0	0	24	0	0	0	0	0	0	0	210	0	0	0	0
SV_48	0	0	340	7	32	3	0	61	0	18	53	26	23	0	4	40	0	0	862	0	19	0	0	18	5	0	110	10	0	19	0	12	319	0	0	53	0	0	11	10	0	2255	0	0	1862	0	87	27	0
SV_49	0	2	0	0	16	0	0	35	0	0	6	0	19	0	0	0	0	0	4	0	116	0	0	0	0	0	0	0	0	18	0	0	0	12	0	0	0	0	0	0	0	0	0	0	0	0	28	0	0
SV_50	0	0	325	0	0	0	0	9	0	0	0	14	0	0	0	0	0	0	612	16	75	0	0	9	0	0	57	13	0	0	0	0	97	0	0	0	0	0	0	29	0	0	0	0	51	0	0	0	0
SV_51	0	0	216	0	108	0	0	0	0	0	0	0	0	0	0	0	0	0	0	0	0	0	0	0	0	0	0	0	0	0	0	0	0	0	0	0	0	0	0	0	0	0	0	0	0	0	0	0	0
SV_52	0	0	2806	0	0	0	0	0	0	0	0	0	0	0	0	0	0	0	0	0	0	0	0	0	18	0	30	0	0	0	0	12	104	0	0	0	0	0	0	0	0	0	0	0	320	0	0	0	0
SV_53	0	0	0	0	0	0	0	0	0	0	0	0	0	0	0	0	0	0	0	0	0	0	0	0	0	0	0	0	0	0	0	0	0	0	0	0	0	0	0	0	0	0	0	0	0	0	0	0	0
SV_54	0	0	121	0	109	0	0	63	0	20	0	0	0	0	0	48	12	0	423	0	0	0	11	22	0	0	326	19	0	44	17	11	397	0	0	0	0	0	12	9	0	0	0	0	1840	0	0	0	0
SV_55	0	0	0	0	258	0	0	0	0	0	0	0	0	0	0	0	0	0	0	0	0	0	0	0	0	0	0	0	0	0	0	0	0	0	0	0	0	0	0	0	0	0	0	0	0	0	0	0	0
SV_56	0	0	9	0	13	0	0	0	0	0	0	0	48	0	0	0	0	0	0	0	12	0	0	0	0	0	37	0	0	0	0	0	0	0	0	0	0	0	0	0	0	0	0	0	27	0	0	0	0
SV_57	0	0	76	0	13	0	0	0	0	0	13	15	0	0	0	73	0	0	128	0	96	0	0	0	0	0	222	0	0	0	0	0	23	0	0	0	0	0	0	0	0	0	0	0	0	0	0	0	0
SV_58	0	0	61	0	0	0	0	0	0	0	0	0	0	0	0	85	0	0	0	0	0	0	0	0	14	0	39	0	0	0	0	13	0	0	0	0	0	0	0	0	0	0	0	0	0	0	0	0	0
SV_59	0	0	0	0	15	0	0	0	0	6	137	10	0	0	0	0	0	0	0	0	0	0	0	0	0	0	0	0	0	8	0	0	15	0	5	28	0	0	0	0	0	12936	0	0	0	0	0	41	0
SV_60	0	0	0	0	25	0	0	0	0	0	0	55	39	0	0	0	0	9	0	0	40	0	0	0	0	19	0	0	0	0	0	0	10	0	0	0	99	0	0	0	0	0	9	0	0	0	0	0	0
SV_61	0	0	855	0	0	0	0	0	0	0	369	63	5	0	0	0	15	0	2132	0	55	0	0	0	0	0	38	11	0	0	0	0	2032	0	8	44	0	0	0	0	0	0	0	0	1032	0	0	37	0
SV_62	5	0	0	0	0	0	0	52	0	0	0	0	0	0	0	32	6	0	16	8	0	0	9	7	0	0	0	19	6	0	20	0	7	0	0	0	0	0	42	45	0	0	0	12	433	0	0	0	0
SV_63	0	0	397	0	21	0	0	0	0	4	0	14	0	0	0	73	0	0	404	0	32	0	0	0	0	0	0	0	0	6	0	7	477	0	0	0	0	0	7	0	0	0	0	0	718	0	0	0	0
SV_64	0	73	0	0	0	0	948	0	0	0	138	0	0	0	0	0	0	0	0	0	0	0	0	0	0	0	0	0	0	0	0	0	0	0	0	0	0	0	10764	0	0	0	0	112	0	0	58	0	0
SV_65	0	0	0	0	20	0	0	0	0	0	0	0	31	0	0	67	0	0	1678	0	27	0	0	0	0	0	0	0	0	0	0	0	74	0	0	0	0	0	0	0	0	0	0	0	3544	0	0	0	0
SV_66	0	10	22	0	0	0	0	10	0	0	0	0	8	0	0	72	0	0	691	0	0	6	0	11	9	155	43	32	0	6	29	0	0	0	0	23	0	0	0	12	0	96	8	14	444	0	107	0	0
SV_67	0	0	212	11	0	0	0	30	0	0	0	0	0	0	0	0	0	0	127	0	0	0	0	0	42	0	0	55	0	5	42	35	37	0	0	0	0	0	0	43	0	0	0	0	8731	0	11	0	0
SV_68	0	0	0	0	0	0	0	0	0	0	0	0	0	0	0	0	0	0	0	0	0	0	0	0	0	0	0	0	0	0	0	0	0	0	0	0	0	0	0	0	0	0	0	0	0	0	0	0	0
SV_69	0	0	132	0	98	0	0	0	0	0	0	0	0	0	0	0	0	0	0	0	0	0	0	0	0	0	0	0	0	0	0	0	0	0	0	0	0	0	0	0	0	0	0	0	0	0	0	0	0
SV_70	0	0	0	0	112	0	0	0	0	0	0	0	4	0	0	0	0	0	0	0	52	0	0	0	0	0	0	0	0	0	0	0	0	0	0	0	0	0	0	0	0	0	0	0	0	0	0	0	0
SV_71	0	0	12	0	47	0	0	5	0	0	0	0	0	0	0	0	0	0	0	0	58	0	0	0	0	0	0	11	0	0	3	0	0	0	0	0	0	0	0	0	0	0	0	0	2647	0	0	0	0
SV_72	0	0	0	0	0	0	0	0	45	0	0	0	0	0	0	17	0	0	0	0	0	0	0	0	0	0	781	0	0	0	0	0	0	35	0	0	0	0	0	0	0	0	0	0	0	89	0	0	0
SV_73	0	0	61	0	0	0	7	28	0	0	32	37	0	59	17	59	0	9	210	0	0	0	5	0	0	0	227	11	0	7	0	0	369	0	0	8	6	0	0	0	0	0	0	0	432	0	31	14	0
SV_74	0	0	19	0	0	0	0	0	0	0	0	0	0	0	0	35	0	0	5871	0	0	18	0	0	0	0	12	0	14	0	0	0	61	0	0	0	0	0	0	0	0	0	0	0	1585	0	0	0	0
SV_75	0	0	0	0	0	0	0	0	0	0	9	13	0	0	0	0	0	0	0	0	60	0	0	0	0	0	0	0	0	0	0	0	0	0	0	0	0	0	0	0	0	7	0	0	0	0	24	0	0
SV_76	0	0	77	0	41	0	0	40	0	0	0	0	0	0	0	0	0	0	0	0	0	0	0	0	0	0	0	0	0	0	0	0	0	0	0	0	0	0	0	0	0	0	0	0	0	0	0	0	0
SV_77	0	0	0	0	0	0	0	0	0	0	0	0	0	0	0	79	0	0	0	0	0	0	0	0	0	0	52	0	0	0	0	0	0	0	0	0	0	0	0	0	0	51	0	0	0	0	0	73	0
SV_78	0	0	135	0	39	0	0	22	0	7	0	0	18	0	0	13	0	0	100	0	20	0	6	3	0	0	107	0	0	13	8	0	64	0	0	4	5	0	7	0	0	0	0	0	379	0	0	10	0
SV_79	0	0	16	0	0	0	0	0	0	0	0	0	17	0	0	90	0	0	946	0	28	0	6	0	0	0	23	0	48	0	0	0	0	0	0	0	0	0	0	0	0	0	0	0	1141	0	0	0	0
SV_80	0	0	96	0	55	0	0	0	0	0	0	0	0	0	0	0	0	0	0	0	0	0	0	0	0	0	0	0	0	0	0	0	0	0	0	0	0	0	0	0	0	0	0	0	0	0	0	0	0
SV_81	0	30	35	0	38	0	12	0	0	14	46	0	0	0	484	0	0	0	7	23	4	17	0	0	8	0	0	0	0	0	0	0	0	0	0	0	0	5	6271	0	4	0	3	42	0	0	28	0	0
SV_82	0	0	19	0	9	0	0	29	0	0	0	8	0	0	0	20	0	0	378	0	0	0	0	0	5	0	16	0	0	10	0	0	184	0	0	16	0	0	0	0	0	1949	0	0	1119	0	0	12	0
SV_83	0	0	18	0	15	0	0	0	0	8	52	0	0	0	0	40	0	0	28	4	8	0	0	0	0	0	38	0	0	5	0	5	323	0	0	0	0	0	0	0	0	0	0	0	830	0	0	0	0
SV_84	0	0	13	0	0	0	0	9	0	13	0	0	0	0	0	0	0	0	2289	0	0	7	0	0	0	0	0	0	0	162	0	0	8	0	0	10	0	0	8	0	0	0	0	5	85	0	0	13	0
SV_85	0	0	17	0	0	0	0	0	0	0	0	0	0	0	0	19	0	0	22	0	0	0	0	0	0	0	17	0	0	0	0	0	0	0	0	0	0	0	0	0	0	0	0	0	18	0	0	0	0
SV_86	0	0	0	0	0	0	8	34	0	0	0	37	0	10	0	43	0	4	0	0	0	0	9	0	0	0	0	18	0	69	25	0	115	0	0	0	0	0	0	0	0	0	0	0	432	0	0	0	0
SV_87	0	0	414	0	17	0	0	22	0	0	0	15	8	0	0	0	0	0	635	0	27	3	0	0	0	0	331	0	0	40	0	0	290	0	0	0	0	0	0	0	0	507	0	0	821	0	0	8	0
SV_88	0	0	0	0	0	0	0	0	0	0	0	0	38	0	0	0	0	0	73	0	20	0	0	0	0	0	8	5	0	0	14	0	0	0	0	0	11	0	0	0	0	0	0	0	22	0	0	0	0
SV_89	0	0	75	0	16	0	0	0	0	0	6	6	0	0	0	6	6	0	1284	0	0	0	0	9	0	0	0	0	0	0	0	0	106	0	0	0	0	0	0	0	0	0	0	0	125	0	0	0	0
SV_90	0	0	0	0	0	0	0	0	0	0	0	0	0	0	0	44	0	0	811	0	0	0	0	0	0	0	0	0	0	0	0	0	0	0	0	0	0	0	0	0	0	0	0	0	23	0	0	0	0
SV_91	0	0	31	0	0	0	0	22	0	13	0	0	0	0	0	55	0	0	0	0	0	0	0	0	0	0	23	0	24	0	0	0	0	0	0	0	0	0	10	0	0	0	0	0	0	0	0	0	0
SV_92	0	0	10	0	14	0	0	0	0	0	0	0	25	0	0	20	0	0	909	0	16	8	0	0	0	0	12	0	3	0	0	0	108	0	0	0	0	0	0	0	0	0	0	0	516	0	0	0	0
SV_93	0	0	0	0	0	0	0	18	0	0	0	0	0	0	0	35	0	0	0	0	0	0	0	0	7	0	0	0	0	0	0	0	0	0	0	0	0	0	0	5	0	0	0	0	9	0	0	0	0
SV_94	0	0	0	0	0	0	0	16	0	0	0	0	0	0	0	273	0	0	48	0	0	0	0	0	0	0	0	0	0	34	0	0	271	0	0	0	0	0	0	0	0	1593	0	0	93	0	0	0	0
SV_95	0	0	259	0	0	0	0	0	0	0	0	0	0	0	0	0	0	0	0	0	0	0	0	0	0	0	157	0	0	42	0	0	0	0	0	0	0	0	0	0	0	0	0	0	0	0	0	0	0
SV_96	0	0	0	0	0	0	0	0	0	0	3	27	0	0	0	36	0	0	14	0	22	0	0	0	0	0	99	0	0	0	0	0	18	0	0	3	0	0	0	0	0	220	0	0	8	0	0	0	0
SV_97	0	0	0	0	0	0	0	0	0	0	0	0	0	0	0	82	0	0	0	0	0	0	0	0	12	0	0	0	0	0	0	0	0	0	0	0	0	0	0	0	0	0	0	0	0	0	0	0	0
SV_98	0	49	29	0	19	0	18	0	0	0	294	0	0	0	349	0	0	0	0	0	0	0	0	0	0	0	0	0	0	0	0	0	0	0	0	0	0	0	4248	0	0	0	0	69	0	0	26	0	0
SV_99	0	67	0	0	0	0	7	0	0	0	708	0	0	10	278	0	0	0	7	26	0	18	0	0	9	0	0	0	0	0	0	0	0	0	6	0	0	3	2753	0	0	0	0	87	0	0	23	0	0
SV_100	0	0	0	0	0	0	0	0	0	0	0	34	0	0	0	15	0	0	91	0	0	0	0	0	0	0	0	0	0	0	0	0	0	0	0	0	0	0	0	0	0	0	0	0	1767	0	0	0	0
SV_101	0	0	0	0	18	0	0	0	0	0	13	27	12	0	0	0	0	0	175	0	24	0	0	0	0	0	0	0	0	0	0	0	17	0	0	0	0	0	0	0	0	0	0	0	0	0	0	0	0
SV_102	0	0	78	0	67	0	0	28	0	0	0	0	0	0	0	0	0	0	0	0	0	0	0	0	0	0	0	0	0	0	0	0	0	0	0	0	0	0	23	0	0	0	0	0	0	0	0	0	0
SV_103	0	0	0	0	0	0	0	0	0	0	0	0	0	0	0	0	0	0	0	0	3	0	21	36	0	0	0	14	0	0	23	0	52	0	0	0	0	0	0	11	0	0	0	0	21	0	0	0	0
SV_104	0	0	0	0	0	0	0	0	0	0	0	0	0	0	0	36	0	0	2309	0	0	18	0	0	0	0	0	0	0	0	0	0	0	18	0	0	0	0	0	0	0	0	0	0	0	0	0	0	0
SV_105	0	0	0	0	0	0	5	0	0	0	1545	11	0	0	0	0	0	0	0	0	17	0	0	0	0	0	0	0	0	0	0	0	0	0	0	0	0	0	0	0	0	0	0	0	0	0	0	0	0
SV_106	0	0	0	0	0	0	0	0	0	0	0	0	0	0	0	0	0	0	1336	0	0	0	0	0	0	0	0	0	0	0	0	0	0	0	0	0	0	0	0	0	0	0	0	0	1757	0	0	0	0
SV_107	0	0	57	0	0	0	3	7	0	0	5	14	0	0	0	41	0	0	70	10	27	0	0	0	0	0	0	0	0	0	0	0	15	0	0	11	0	0	0	0	0	375	0	0	0	0	6	7	0
SV_108	8	0	0	0	0	0	0	0	0	14	0	0	0	0	0	111	0	0	0	17	0	0	0	0	0	0	0	0	0	0	0	0	0	0	0	649	0	0	0	0	0	0	0	0	0	0	0	29	0
SV_109	0	0	0	0	14	0	0	11	0	0	0	0	11	0	0	0	0	0	0	0	7	0	0	0	0	0	0	0	0	0	0	0	66	0	0	0	0	0	0	17	0	0	0	0	1471	0	0	0	0
SV_110	0	0	12	0	7	0	0	0	0	0	0	0	0	0	0	12	0	0	694	0	7	6	0	0	0	0	0	0	0	4	0	0	121	0	0	0	0	0	0	0	0	0	0	0	437	0	6	0	0
SV_111	0	0	1207	0	0	0	0	6	0	0	0	0	0	0	0	22	0	0	562	0	0	0	6	0	0	0	0	0	0	0	6	0	213	0	0	0	0	0	0	0	0	0	0	0	782	0	0	0	0
SV_112	0	0	16	0	0	0	0	11	0	0	0	20	0	0	0	85	0	0	0	0	0	0	0	0	0	0	89	0	5	0	0	13	0	0	0	0	0	0	0	0	0	0	0	0	7	0	0	0	0
SV_113	0	0	0	0	13	0	0	0	0	0	0	0	18	0	0	21	0	0	327	0	5	3	0	0	0	0	0	0	0	0	0	0	0	0	0	0	0	0	0	0	0	0	0	0	0	0	0	0	0
SV_114	0	0	45	0	0	0	0	4	0	6	0	0	0	0	0	0	0	0	0	0	0	0	0	0	2	0	0	0	0	2	0	0	0	0	0	0	0	0	0	0	0	0	0	0	758	0	0	0	0
SV_115	0	0	0	0	0	0	0	0	0	0	0	0	0	0	0	6	0	0	0	0	0	0	0	31	0	0	0	18	0	0	7	0	0	0	0	0	0	0	0	0	0	0	0	0	13	0	0	0	0
SV_116	0	0	53	0	17	0	0	10	0	0	0	0	0	0	0	0	0	0	0	0	0	0	0	0	0	0	0	0	0	5	0	0	0	0	0	0	0	0	0	0	0	0	0	0	0	0	0	0	0
SV_117	0	0	0	0	0	0	0	0	0	0	0	0	0	0	0	0	0	0	0	0	0	0	0	0	0	0	0	0	0	0	0	0	0	0	0	0	0	0	0	0	0	0	0	0	0	0	0	0	0
SV_118	0	0	0	0	0	0	0	40	0	0	0	0	0	0	0	36	0	0	45	0	0	0	0	0	0	0	0	0	0	0	0	0	98	0	0	7	0	0	0	13	0	459	0	0	466	0	0	11	0
SV_119	0	0	0	0	0	0	0	0	0	0	0	9	4	0	0	0	0	0	118	0	0	0	0	0	0	0	42	0	0	0	4	0	0	0	0	8	0	0	0	0	0	360	0	0	464	0	12	5	0
SV_120	0	0	65	0	0	0	0	0	0	0	50	0	20	0	0	0	0	0	138	0	15	0	0	0	0	0	0	0	0	0	0	0	0	0	0	0	0	0	0	0	0	0	0	0	167	0	0	0	0
SV_121	0	0	0	0	0	0	0	0	0	0	0	0	0	0	0	25	0	0	0	0	0	0	0	0	0	0	0	0	0	18	0	0	0	25	0	0	0	0	0	0	0	0	0	0	0	0	0	0	0
SV_122	0	0	13	0	0	0	0	0	0	0	0	0	0	0	0	17	0	0	0	0	0	0	0	0	7	0	9	0	0	0	0	11	0	0	0	0	0	0	0	0	0	0	0	0	16	0	0	0	0
SV_123	0	0	0	0	0	0	0	0	0	0	0	0	0	0	0	0	0	0	0	0	0	0	0	0	0	0	33	0	0	0	0	10	0	0	0	0	0	0	0	0	0	0	0	0	40	0	0	0	0
SV_124	0	0	0	0	0	0	0	0	0	0	0	0	0	0	0	0	0	0	0	0	0	0	0	0	0	0	15	0	0	0	0	0	0	0	0	0	0	0	0	0	0	0	0	0	0	0	0	0	0
SV_125	0	0	0	0	0	0	0	0	0	0	16	0	0	0	0	0	0	0	0	0	0	0	0	0	0	0	36	0	0	0	0	0	34	0	0	100	0	0	0	0	0	0	0	0	0	0	0	0	0
SV_126	0	8	129	0	0	0	0	0	0	0	0	0	0	0	0	5	9	0	79	0	0	0	0	4	0	0	0	2	0	0	0	0	0	0	0	0	0	0	0	0	0	0	0	0	6	0	0	0	0
SV_127	0	0	4	0	0	0	0	0	0	0	0	0	0	0	0	0	0	0	0	0	0	0	4	8	0	0	0	0	0	0	0	0	41	0	0	35	0	0	0	0	0	23	0	0	0	0	0	0	0
SV_128	0	0	0	0	0	0	0	0	0	0	0	0	0	0	0	0	0	0	100	0	0	0	0	0	0	0	0	0	0	0	0	0	0	0	0	0	0	0	0	0	0	87	0	0	133	0	0	0	0
SV_129	0	0	0	0	0	0	0	0	0	0	0	30	0	0	0	18	0	0	0	0	0	0	0	0	0	0	0	0	0	0	0	0	0	0	0	0	0	0	0	0	0	0	0	0	0	0	0	0	0
SV_130	0	0	0	0	0	0	0	0	0	0	0	0	0	0	0	29	0	0	0	0	0	0	0	0	0	0	16	0	0	0	0	0	0	0	0	0	0	0	0	0	0	0	0	0	178	0	0	0	0
SV_131	0	0	19	0	0	0	0	0	0	0	0	0	0	0	0	10	0	0	237	0	0	0	0	0	0	0	0	0	0	0	0	5	13	0	0	0	0	0	0	0	0	0	0	0	153	0	0	0	0
SV_132	0	0	39	0	0	0	0	0	0	0	0	0	0	0	0	6	0	0	0	0	0	0	0	0	0	0	0	0	0	0	0	0	0	0	0	0	0	0	0	0	0	0	0	0	0	0	0	0	0
SV_133	0	0	0	0	0	0	0	0	0	0	0	0	0	0	0	0	0	0	0	0	0	0	0	0	12	0	0	0	0	0	0	9	0	0	0	0	0	0	0	0	0	0	0	228	3226	0	0	0	0
SV_134	0	0	0	0	0	0	0	0	0	0	0	0	0	0	0	0	0	0	0	0	19	0	0	0	0	0	0	0	0	0	0	0	0	0	0	0	0	0	0	0	0	0	0	0	0	0	0	0	0
SV_135	0	0	0	0	0	0	0	0	0	0	0	0	0	0	0	0	0	0	0	0	0	0	0	0	0	0	0	0	0	0	0	0	0	0	0	0	0	0	0	0	0	0	0	0	0	0	0	0	0
SV_136	0	0	5	0	0	0	0	0	0	0	0	0	0	0	0	0	0	0	828	0	0	0	0	0	0	0	13	0	0	0	0	0	454	0	0	0	0	0	0	0	0	0	0	0	314	0	13	24	0
SV_137	0	0	0	0	0	0	0	0	0	0	0	0	0	0	0	0	0	0	212	0	0	0	0	0	0	0	0	0	0	0	0	0	0	0	0	0	0	0	0	0	0	0	0	0	552	0	0	0	0
SV_138	0	0	0	0	0	0	0	0	0	0	0	5	6	0	0	4	0	0	161	0	6	0	0	0	0	0	0	0	0	5	0	0	89	0	0	0	0	0	0	0	0	18	0	0	182	0	0	0	0
SV_139	0	0	3260	0	15	0	0	0	0	0	0	0	0	0	0	0	0	0	0	0	0	0	0	0	0	0	0	0	0	0	0	0	0	0	0	0	0	0	0	0	0	0	0	0	0	0	0	0	0
SV_140	0	0	0	0	0	0	0	0	0	0	0	0	0	0	0	0	0	0	209	0	0	0	0	0	0	0	0	23	0	0	0	0	0	0	0	0	0	0	0	0	0	0	0	0	2211	0	0	0	0
SV_141	0	0	0	0	0	0	0	0	0	0	0	0	0	0	0	14	0	0	42	0	0	0	0	0	0	5	50	301	0	4	0	0	8	0	0	0	0	0	0	0	0	21	0	0	0	0	40	0	3
SV_142	0	0	0	0	0	0	0	0	0	0	0	7	0	0	0	6	0	0	0	0	0	0	0	0	0	0	0	0	0	0	0	0	0	0	0	0	0	0	0	3	0	0	0	5	5	0	0	0	0
SV_143	0	0	0	0	0	0	0	0	0	0	10	0	0	0	0	0	0	0	0	0	0	0	0	0	0	0	0	0	0	0	0	0	0	0	0	0	0	0	0	0	0	0	0	0	0	0	0	0	0
SV_144	0	0	0	0	0	0	0	0	0	0	0	0	0	0	0	0	0	0	0	0	0	0	0	0	0	0	659	0	0	0	0	0	64	0	0	0	0	0	0	0	0	0	0	0	0	0	0	0	0
SV_145	0	0	0	0	0	0	0	0	0	0	0	0	0	0	0	0	0	0	0	0	0	0	0	0	0	0	0	0	0	0	0	0	0	0	0	0	0	0	0	0	0	64	0	0	133	0	0	0	0
SV_146	0	0	0	0	0	0	0	0	0	0	0	0	0	0	0	0	0	0	0	0	0	0	0	0	0	0	0	0	0	0	0	0	0	0	0	0	0	0	0	0	0	0	0	0	0	0	0	0	0
SV_147	0	0	0	0	12	0	0	0	0	0	0	0	9	0	0	0	0	0	206	0	18	0	0	0	0	0	0	0	0	0	0	0	22	0	0	0	0	0	0	0	0	0	0	0	56	0	0	0	0
SV_148	0	0	0	0	0	0	0	0	0	0	0	0	0	0	0	0	0	0	0	0	0	0	0	0	0	0	307	0	0	0	0	0	0	0	0	0	0	0	0	0	0	0	0	0	0	0	0	0	0
SV_149	0	0	0	0	0	0	0	0	0	0	0	0	0	0	0	0	0	0	0	0	0	0	0	0	11	0	20	7	0	0	19	0	0	0	0	0	0	0	0	0	0	0	0	0	1636	0	0	0	0
SV_150	0	0	0	0	0	0	0	0	0	0	0	0	0	0	0	0	0	0	0	0	0	0	0	0	0	0	0	0	0	0	0	0	0	0	0	0	0	0	0	0	0	0	0	0	0	0	0	0	0
SV_151	0	148	58	0	0	0	0	0	0	0	0	0	0	0	0	0	0	0	0	0	0	0	0	0	0	0	0	0	0	0	0	0	0	0	0	0	0	0	0	0	0	0	0	0	0	0	0	0	0
SV_152	0	0	0	0	0	0	0	0	0	0	0	0	8	0	0	0	0	0	0	0	0	0	0	0	0	0	0	0	0	0	0	0	0	0	0	0	0	0	0	0	0	0	0	0	0	0	0	0	0
SV_153	0	0	0	0	0	0	0	0	0	0	153	0	0	0	0	0	0	0	0	0	0	0	0	0	0	0	0	7	0	0	0	0	0	0	0	0	0	0	0	0	0	0	0	0	948	0	0	0	0
SV_154	0	0	240	0	0	0	0	0	0	0	21	0	0	0	0	0	0	0	206	0	0	0	0	0	0	0	0	0	0	0	0	0	21	0	0	0	0	0	0	0	0	18	0	0	304	0	0	0	0
SV_155	0	0	0	0	0	0	0	0	0	0	0	0	0	0	0	0	0	0	0	0	0	0	0	0	0	0	0	0	0	0	0	0	0	0	0	0	0	0	0	0	0	0	0	0	0	0	0	0	0
SV_156	0	0	0	0	0	0	0	0	0	0	0	0	0	0	0	21	0	0	198	0	0	0	0	0	0	0	0	0	0	0	0	0	0	0	0	0	0	0	0	0	0	137	0	0	0	0	0	0	0
SV_157	0	70	51	0	0	0	0	0	0	0	0	0	0	0	0	0	0	0	0	0	0	0	0	0	0	0	0	0	0	0	0	0	0	0	0	0	0	0	0	0	0	0	0	0	0	0	0	0	0
SV_158	0	15	28	0	0	0	0	0	0	0	75	0	0	0	42	0	0	0	0	0	0	0	0	0	0	0	0	0	0	0	0	0	0	0	0	0	0	0	1606	0	0	0	0	27	0	0	0	0	0
SV_159	0	0	0	0	0	0	0	0	0	0	0	0	0	0	0	0	0	0	0	0	0	0	0	0	0	0	0	0	0	0	0	0	0	0	0	0	0	0	0	0	0	0	0	0	0	0	0	0	0
SV_160	0	0	0	0	0	0	0	0	0	0	0	0	0	0	0	15	0	0	0	0	0	0	0	0	0	0	0	0	0	6	0	0	0	20	0	0	0	0	0	0	0	0	0	0	51	0	0	0	0
SV_161	0	0	0	0	0	0	0	0	0	0	0	0	0	0	0	0	0	0	98	0	0	0	0	0	0	0	0	0	0	0	5	0	65	0	0	0	0	0	0	0	0	0	0	0	521	0	0	0	0
SV_162	0	0	0	0	0	0	0	0	0	0	0	0	0	0	0	17	0	0	0	0	0	0	0	0	0	0	17	0	0	0	0	0	0	0	0	0	0	0	0	0	0	0	0	0	9	0	0	0	0
SV_163	0	0	0	0	0	0	0	0	0	0	0	0	0	0	0	0	0	0	0	0	0	0	0	0	0	0	0	0	0	0	0	0	0	0	0	0	0	0	0	0	0	0	0	0	0	0	0	0	0
SV_164	0	0	0	0	0	0	0	0	0	0	0	0	0	0	0	0	0	0	0	0	0	0	0	0	0	0	0	0	0	0	0	0	68	0	0	0	0	0	0	0	0	0	0	0	24	0	0	0	0
SV_165	0	0	0	0	0	0	0	0	0	0	10	0	0	0	0	0	0	0	14	0	0	0	0	0	0	0	15	0	0	0	0	0	44	0	0	0	0	0	0	0	0	0	0	0	277	0	0	0	0
SV_166	0	0	0	0	0	0	0	0	0	0	0	0	0	0	0	0	0	0	0	0	0	0	0	0	0	0	0	0	0	0	0	0	0	0	0	0	0	0	0	0	0	0	0	0	0	0	0	0	0
SV_167	0	0	0	0	0	0	0	0	0	0	22	0	0	0	0	0	0	0	493	0	0	0	0	0	0	0	0	0	0	0	0	0	22	0	0	0	0	0	0	0	0	0	0	0	167	0	0	0	0
SV_168	0	0	0	0	0	0	0	0	0	0	0	0	0	0	0	0	0	0	0	0	0	0	0	0	0	0	0	0	0	0	5	0	73	0	0	0	0	0	0	2	0	0	0	0	268	0	0	0	0
SV_169	0	0	0	0	0	0	0	0	0	0	0	0	0	0	0	7	0	0	74	0	0	0	0	0	0	0	0	2	0	0	0	0	0	0	0	0	0	0	0	0	0	0	0	0	697	0	0	0	0
SV_170	0	0	0	0	34	0	0	0	0	0	0	0	0	0	0	0	0	0	0	0	0	0	0	0	0	0	0	0	0	0	0	0	0	0	0	0	0	0	0	0	0	0	0	0	0	0	0	0	0
SV_171	0	0	0	0	0	0	0	0	0	0	0	0	0	0	0	0	0	0	0	0	0	0	0	0	0	0	0	0	0	0	0	0	0	0	0	0	0	0	0	0	0	0	0	0	0	0	0	0	0
SV_172	0	0	86	0	0	0	0	0	0	0	0	0	0	0	0	0	0	0	100	0	0	0	0	0	4	0	0	0	0	0	0	0	46	0	0	0	0	0	0	0	0	102	0	0	111	0	0	0	0
SV_173	0	0	0	0	0	0	0	0	0	0	0	0	0	0	0	0	0	0	0	0	0	0	0	0	0	0	0	0	0	0	0	0	0	0	0	0	0	0	0	0	0	0	0	0	0	0	0	0	0
SV_174	0	0	87	0	0	0	0	0	0	0	0	0	0	0	0	0	0	0	79	0	0	0	0	0	0	0	0	0	0	0	0	0	0	0	0	0	0	0	0	0	0	0	0	0	495	0	0	0	0
SV_175	0	0	0	0	0	0	0	0	0	0	0	0	0	0	0	0	0	0	0	0	0	0	0	0	0	0	0	0	0	0	0	22	0	0	0	0	0	0	0	0	0	0	0	0	0	0	0	0	0
SV_176	0	0	0	0	0	0	0	0	0	0	0	0	7	0	0	0	0	0	0	0	17	0	0	0	0	0	0	0	0	0	0	0	0	0	0	0	0	0	0	0	0	0	0	0	0	0	0	0	0
SV_177	0	0	18	0	14	0	0	0	0	0	25	0	0	0	101	0	0	0	0	0	0	0	0	0	0	0	0	0	0	0	0	0	0	0	0	0	0	0	1050	0	0	0	0	0	0	0	0	0	0
SV_178	0	0	0	13	0	0	0	0	0	0	0	0	0	0	0	0	0	0	0	0	0	0	0	21	0	0	0	0	0	0	0	0	0	0	0	0	0	0	0	0	0	0	0	0	0	0	0	0	0
SV_179	0	0	0	0	0	0	0	0	0	0	0	0	0	0	0	0	0	0	0	0	0	0	0	0	0	0	0	0	0	0	0	0	0	0	0	0	0	0	0	0	0	0	0	0	0	0	0	0	0
SV_180	0	0	0	0	0	0	0	0	0	0	0	0	0	0	0	0	0	0	0	0	0	0	0	0	0	0	0	0	0	0	0	0	0	0	0	0	0	0	0	0	0	0	0	0	0	0	0	0	0
SV_181	0	0	33	0	0	0	0	0	0	0	0	0	0	0	0	5	0	0	0	0	0	0	0	0	0	0	19	0	0	0	0	0	0	0	0	0	0	0	0	0	0	12	0	0	18	0	0	0	0
SV_182	0	0	0	0	0	0	0	0	0	11	82	70	0	0	0	0	0	0	0	0	0	0	0	0	0	0	0	0	0	0	0	0	5	0	0	0	0	0	0	0	0	0	0	0	0	0	0	9	0
SV_183	0	0	0	0	0	0	0	0	0	0	0	0	0	0	0	0	0	0	0	0	0	0	0	0	0	0	0	0	0	0	0	0	0	0	0	0	0	0	0	0	0	0	0	0	103	0	0	0	0
SV_184	0	0	0	0	0	0	0	0	0	0	0	0	0	0	0	11	0	0	211	0	0	0	0	0	0	0	0	0	0	0	0	0	11	0	0	0	0	0	0	0	0	0	0	0	112	0	0	0	0
SV_185	0	0	0	0	0	0	0	0	0	0	0	0	0	0	0	0	0	0	40	0	0	0	0	0	0	0	10	0	0	0	0	0	0	0	0	0	0	0	0	0	0	135	0	0	27	0	0	0	0
SV_186	0	0	0	0	0	0	0	0	0	0	0	0	0	0	0	0	0	0	0	0	0	0	0	0	0	0	0	0	0	0	0	0	0	0	0	0	0	0	0	0	0	0	0	0	0	0	0	0	0
SV_187	0	0	0	0	0	0	0	0	0	0	0	0	9	0	0	0	0	0	0	0	14	0	0	0	0	0	0	0	0	0	0	0	0	0	0	0	0	0	0	0	0	0	0	0	0	0	0	0	0
SV_188	0	0	0	0	0	0	0	0	0	0	0	0	0	0	0	0	0	0	0	0	0	0	0	0	0	0	0	0	0	0	0	0	0	0	0	0	0	0	0	0	0	0	0	0	949	0	0	0	0
SV_189	0	0	0	0	0	0	0	0	0	0	0	0	0	0	0	0	0	0	0	0	0	0	0	0	0	0	0	0	0	0	0	0	0	0	0	0	0	0	0	0	0	0	0	0	0	0	0	0	0
SV_190	0	0	0	0	0	0	0	0	0	0	0	0	0	0	0	0	0	0	0	0	0	0	0	0	0	0	18	0	0	8	0	0	0	0	0	0	0	0	0	0	0	0	0	0	0	0	0	0	0
SV_191	0	0	0	0	0	0	0	0	0	0	0	0	0	0	0	18	0	0	0	0	0	0	0	0	0	0	0	0	0	0	0	0	0	0	0	0	0	0	2	0	0	0	0	0	33	0	0	0	0
SV_192	0	0	0	0	0	0	0	0	0	0	0	0	0	0	0	0	0	0	0	0	0	0	0	0	0	0	0	0	0	0	0	0	8	0	0	0	0	0	0	0	0	0	0	0	129	0	0	0	0
SV_193	0	0	0	0	0	0	0	6	0	0	0	0	6	0	0	0	0	0	0	0	0	0	0	0	0	0	0	0	0	4	0	0	0	0	0	0	0	0	0	0	0	0	0	0	160	0	0	0	0
SV_194	0	0	0	0	0	0	0	0	0	0	0	0	0	0	0	0	0	0	0	0	0	0	0	0	0	0	0	0	0	0	0	0	0	0	0	0	0	0	0	0	0	0	0	0	0	0	0	0	0
SV_195	0	0	0	0	0	0	0	0	0	0	0	0	0	0	0	0	0	0	0	0	0	0	0	0	0	0	0	0	0	0	0	0	0	0	0	0	0	0	0	0	0	0	0	0	0	0	0	0	0
SV_196	0	0	0	0	0	0	0	0	0	0	0	0	0	0	0	4	0	0	0	0	0	0	0	0	0	0	0	0	0	0	0	0	4	0	0	0	0	0	0	0	0	0	0	0	4	0	0	0	0
SV_197	0	0	0	0	0	0	0	0	0	0	105	0	0	0	412	0	0	0	0	0	0	6	0	0	0	0	0	0	0	0	0	0	0	0	0	0	0	0	0	0	0	0	0	0	0	0	0	0	0
SV_198	0	5	0	0	0	0	0	0	0	0	0	0	0	0	0	0	0	0	0	0	0	0	0	0	0	0	0	0	0	0	0	0	0	0	0	0	0	0	0	0	0	0	0	0	0	0	0	0	0
SV_199	0	0	0	0	0	0	0	0	0	0	0	0	0	0	0	0	0	0	0	0	0	0	0	0	0	0	0	0	0	0	0	0	0	0	0	0	0	0	0	0	0	0	0	0	0	0	0	0	0
SV_200	0	0	145	0	0	0	0	0	0	0	0	0	0	0	0	0	0	0	0	0	0	0	0	0	0	0	0	0	0	0	0	0	0	0	0	0	0	0	0	0	0	0	0	0	0	0	0	0	0
SV_201	0	0	0	0	0	0	0	22	0	0	0	0	0	0	0	0	0	0	0	0	0	0	0	0	0	0	0	0	0	0	0	5	0	0	0	0	0	0	0	0	0	0	0	0	447	0	0	0	0
SV_202	0	0	0	0	0	0	0	0	0	0	0	0	0	0	0	0	0	0	0	0	0	0	0	0	0	0	0	0	0	0	0	0	0	0	0	0	0	0	0	0	0	0	0	0	0	0	0	0	0
SV_203	0	0	0	0	0	0	0	0	0	0	0	0	0	0	0	0	0	0	0	0	0	0	0	0	0	0	0	0	0	0	0	0	0	0	0	0	0	0	0	0	0	0	0	0	0	0	0	0	0
SV_204	0	0	0	0	0	0	0	0	0	0	0	0	0	0	0	0	0	0	0	0	0	0	0	0	0	0	0	0	0	0	0	0	0	0	0	0	0	0	0	0	0	0	0	0	6	0	0	0	0
SV_205	0	0	0	0	0	0	0	0	0	0	0	0	0	0	0	8	0	0	0	0	6	0	0	0	0	0	0	0	0	0	0	0	33	0	0	0	0	0	0	0	0	0	0	0	14	0	12	0	0
SV_206	0	0	0	0	0	0	0	0	0	0	0	0	0	0	0	0	0	0	0	0	0	0	0	0	0	0	0	0	0	0	0	0	0	0	0	0	0	0	0	0	0	0	0	0	0	0	0	0	0
SV_207	0	0	16	0	0	0	0	0	0	0	0	7	0	0	0	0	0	0	36	0	0	0	0	0	0	0	8	0	0	0	0	0	39	0	0	0	0	0	0	0	0	456	0	0	9	0	21	0	0
SV_208	0	0	0	0	0	0	0	0	0	0	0	0	0	0	0	0	0	0	0	0	0	0	0	0	0	0	0	0	0	0	14	0	0	0	0	0	0	0	0	0	0	0	0	0	0	0	0	0	0
SV_209	0	0	0	0	0	0	0	0	0	0	0	0	0	0	0	0	0	0	0	0	0	0	0	0	0	0	0	0	0	0	0	0	0	0	0	0	0	0	0	0	0	0	0	0	0	0	0	0	0
SV_210	0	0	0	0	0	0	0	0	0	0	0	0	0	0	0	0	0	0	0	0	0	0	0	0	0	0	0	0	0	0	0	0	0	0	0	0	0	0	0	0	0	0	0	0	938	0	0	0	0
SV_211	0	0	0	0	0	0	0	0	0	0	0	0	0	0	0	0	0	0	0	0	0	0	0	0	0	0	0	0	0	0	0	0	0	0	0	0	0	0	0	0	0	0	0	0	0	0	0	0	0
SV_212	0	0	770	0	0	0	0	0	0	0	0	0	0	0	0	0	0	0	0	0	0	0	0	0	0	0	0	0	0	0	0	0	44	0	0	0	0	0	0	0	0	0	0	0	0	0	0	0	0
SV_213	0	0	33	0	0	0	0	0	0	0	0	0	0	0	0	0	0	0	0	0	0	0	0	0	0	0	0	0	0	0	0	0	35	0	0	0	0	0	0	0	0	0	0	0	89	0	0	0	0
SV_214	0	0	0	0	0	0	0	0	0	0	0	0	0	0	0	0	0	0	0	0	0	0	0	0	0	0	0	0	0	0	0	0	0	0	0	0	0	0	0	0	0	0	0	0	0	0	0	0	0
SV_215	0	0	189	0	0	0	0	0	0	0	0	0	0	0	0	10	0	0	220	0	0	0	0	0	0	0	0	0	0	0	0	0	29	0	0	0	0	0	0	0	0	0	0	0	25	0	0	0	0
SV_216	0	0	0	0	0	0	0	0	0	0	89	0	0	0	0	0	0	0	0	0	6	0	0	0	0	0	58	0	0	0	0	0	26	0	0	0	0	0	0	42	0	0	0	0	403	0	4	0	0
SV_217	0	0	0	0	0	0	0	0	0	0	0	0	0	0	0	7	0	0	0	0	0	0	0	0	0	0	0	0	0	5	0	0	0	0	0	0	0	0	0	0	0	0	0	0	24	0	0	0	0
SV_218	0	0	0	0	0	0	0	0	0	0	0	0	0	0	0	0	0	0	61	0	0	0	0	0	0	0	0	0	0	0	0	0	0	0	0	0	0	0	0	0	0	0	0	0	740	0	0	0	0
SV_219	0	0	0	0	0	0	0	0	0	0	0	0	0	0	0	0	0	0	71	0	0	0	0	0	0	0	0	0	0	0	0	0	0	0	0	0	0	0	0	0	0	0	0	0	0	0	0	0	0
SV_220	0	0	0	0	0	0	0	0	0	0	0	0	0	0	0	0	0	0	0	0	0	0	0	0	0	0	0	0	0	0	0	0	290	0	0	0	0	0	0	0	0	0	0	0	0	0	0	0	0
SV_221	0	0	0	0	0	0	0	0	0	0	0	0	0	0	0	0	0	0	0	0	0	0	0	0	0	0	0	0	0	0	0	0	0	0	0	0	0	0	0	0	0	0	0	0	0	0	0	0	0
SV_222	0	0	0	0	0	0	0	0	0	0	0	0	0	0	0	0	0	0	0	0	0	0	0	0	0	0	0	0	0	0	0	0	0	0	0	0	0	0	0	0	0	0	0	0	0	0	0	0	0
SV_223	0	0	0	0	21	0	0	0	0	0	0	0	0	0	0	0	0	0	0	0	0	0	0	0	0	0	0	0	0	0	0	0	0	0	0	0	0	0	0	0	0	0	0	0	0	0	0	0	0
SV_224	0	0	0	0	0	0	0	0	0	0	0	0	0	0	0	0	0	0	0	0	0	0	0	0	0	0	0	0	0	0	0	0	0	0	0	0	0	0	793	0	0	0	0	0	0	0	0	0	0
SV_225	0	0	0	0	0	0	0	0	0	0	44	23	0	0	0	0	0	0	0	0	0	0	0	0	0	0	20	0	0	0	9	0	4	0	0	0	0	0	36	30	0	58	0	0	0	0	37	0	0
SV_226	0	0	0	0	0	0	0	0	0	0	0	0	0	0	0	0	0	0	0	0	0	0	0	0	0	0	0	0	0	0	0	0	0	0	0	0	0	0	0	0	0	0	0	0	81	0	0	0	0
SV_227	0	0	0	0	0	0	0	0	0	0	0	0	0	0	0	0	0	0	0	0	0	0	0	0	0	0	0	0	0	0	0	0	0	0	0	0	0	0	0	0	0	0	0	0	0	0	0	0	0
SV_228	0	0	0	0	0	0	0	0	0	0	0	0	0	0	0	0	0	0	0	0	0	0	0	0	0	0	0	0	0	0	0	0	0	0	0	0	0	0	0	0	0	0	0	0	14	0	0	0	0
SV_229	0	0	0	0	0	0	0	0	0	0	0	0	0	0	0	0	0	0	235	0	0	0	0	0	0	0	12	0	0	0	0	0	24	0	0	0	0	0	0	0	0	0	0	0	97	0	25	7	0
SV_230	0	0	0	0	0	0	0	0	0	0	0	0	0	0	0	0	0	0	0	0	0	0	0	0	0	0	0	0	0	0	0	0	0	0	0	0	0	0	0	0	0	0	0	0	21	0	0	0	0
SV_231	0	0	0	0	0	0	0	0	0	0	0	0	0	0	0	0	0	0	0	0	0	0	0	0	0	0	0	0	0	0	0	0	0	0	0	0	0	0	0	0	0	0	0	0	0	0	0	0	0
SV_232	0	0	0	0	0	0	0	0	0	0	0	5	0	0	0	0	0	0	0	0	0	0	0	0	0	3	0	0	0	0	0	0	0	0	0	0	0	0	0	0	0	0	0	0	0	0	0	0	0
SV_233	0	0	0	0	0	0	0	5	0	0	0	0	0	0	0	0	0	0	0	0	0	0	0	0	0	0	0	0	0	0	0	0	0	0	0	0	0	0	0	0	0	168	0	0	0	0	0	4	0
SV_234	0	0	0	0	0	0	0	0	0	0	0	0	0	0	0	0	0	0	0	0	0	0	0	0	0	0	0	0	0	0	0	0	0	0	0	0	0	0	0	0	0	0	0	0	35	9	0	0	0
SV_235	0	0	0	0	0	0	0	0	0	0	0	0	0	0	0	0	0	0	0	0	0	0	0	0	0	0	0	0	0	0	0	0	0	0	0	0	0	0	0	0	0	0	0	0	0	0	0	0	0
SV_236	0	0	0	0	0	0	0	0	0	0	0	0	0	0	0	0	0	0	0	0	0	0	0	0	0	0	0	0	0	0	0	0	0	0	0	0	0	0	0	0	0	0	0	0	0	0	0	0	0
SV_237	0	0	0	0	0	0	0	0	0	0	0	0	0	0	0	3	0	0	0	0	0	0	0	0	0	0	0	0	0	0	0	0	0	0	0	0	0	0	0	0	0	0	0	0	23	0	0	0	0
SV_238	0	0	0	0	0	0	0	0	0	0	0	0	0	0	0	0	0	0	56	0	0	0	0	0	0	0	0	0	0	0	0	0	0	0	0	0	0	0	0	0	0	0	0	0	51	0	0	0	0
SV_239	0	0	0	0	0	0	0	0	0	0	0	0	0	0	0	0	0	0	0	0	0	0	0	0	0	0	0	0	0	0	0	0	0	0	0	0	0	0	0	0	0	0	0	0	0	0	0	0	0
SV_240	0	0	297	0	0	0	0	0	0	0	0	0	0	0	0	0	0	0	47	0	0	0	0	0	0	0	0	0	0	0	0	0	9	0	0	0	0	0	0	0	0	0	0	0	0	0	0	0	0
SV_241	0	0	0	0	0	0	0	0	0	0	0	0	0	0	0	0	0	0	0	0	0	0	0	0	0	0	0	0	0	0	0	0	0	0	0	0	0	0	0	0	0	0	0	0	0	0	0	0	0
SV_242	0	0	0	0	0	0	0	0	0	0	0	0	0	0	0	0	0	0	0	0	0	0	0	0	0	0	0	9	0	0	0	0	0	0	0	0	0	0	0	0	0	0	0	0	22	0	0	0	0
SV_243	0	0	0	0	0	0	0	0	0	0	39	0	0	0	0	0	0	0	0	0	0	0	17	0	0	0	0	0	0	0	0	0	0	0	14	16	0	0	0	0	0	59	0	0	0	0	0	0	0
SV_244	0	0	0	0	0	0	0	0	0	0	0	0	0	0	0	0	0	0	0	0	0	0	0	0	0	0	0	0	0	0	0	0	0	0	0	0	0	0	0	0	0	0	0	0	0	0	0	0	0
SV_245	0	0	0	0	0	0	0	0	0	0	0	0	0	0	0	0	0	0	0	0	0	0	0	0	0	0	41	0	0	38	0	0	58	0	0	0	0	0	0	0	0	4	0	0	0	0	0	0	0
SV_246	0	0	0	0	0	0	0	0	0	0	0	0	0	0	0	0	0	0	0	0	0	0	0	0	0	0	0	0	0	0	0	0	0	0	0	0	0	0	0	0	0	0	0	0	0	0	0	0	0
SV_247	0	0	0	0	0	0	0	0	0	0	13	0	0	0	0	0	0	0	0	0	0	0	0	0	0	0	0	0	0	0	0	0	0	0	0	6	0	0	169	0	0	0	0	0	0	0	0	0	0
SV_248	0	0	0	0	0	0	0	0	0	0	0	0	0	0	0	4	0	0	0	0	0	0	0	0	0	0	5	0	0	0	0	0	0	0	0	0	0	0	0	0	0	0	0	0	0	0	0	0	0
SV_249	0	0	0	0	0	0	0	0	0	0	0	0	0	0	0	0	0	0	0	0	0	0	0	0	0	0	0	0	0	0	0	0	0	0	0	0	0	0	0	0	0	0	0	0	82	0	0	0	0
SV_250	0	0	0	0	0	0	0	0	0	0	0	0	0	0	0	0	0	0	0	0	0	0	0	0	0	0	0	0	0	0	0	0	65	0	0	0	0	0	0	0	0	0	0	0	0	0	0	0	0
SV_251	0	0	0	0	0	0	0	0	0	0	0	0	0	0	0	0	0	0	0	0	0	0	0	0	0	0	0	0	0	0	0	0	529	0	0	0	0	0	0	0	0	0	0	0	0	0	0	0	0
SV_252	0	0	0	0	0	0	0	0	0	0	0	0	0	0	0	0	0	0	0	0	0	0	0	0	0	0	0	0	0	0	0	0	0	0	0	0	0	0	0	0	0	0	0	0	529	0	0	0	0
SV_253	0	0	2	0	0	0	0	0	0	0	0	0	0	0	0	0	0	0	8	0	0	0	0	0	0	0	4	0	0	0	0	0	10	0	0	0	0	0	0	0	0	0	0	0	18	0	0	0	0
SV_254	0	0	0	0	0	0	0	0	0	0	0	0	0	0	0	0	0	0	0	0	0	0	0	0	0	0	0	0	0	0	0	0	0	0	0	0	0	0	0	0	0	0	0	0	0	0	0	0	0
SV_255	0	0	0	0	0	0	0	0	0	0	0	0	0	0	0	0	0	0	0	0	0	0	0	0	0	0	0	0	0	0	0	0	0	0	0	0	0	0	0	0	0	0	0	0	16	0	0	0	0
SV_256	0	0	0	0	0	0	0	0	0	0	0	0	0	0	0	7	0	0	0	0	0	0	0	0	0	0	0	0	0	0	0	0	0	0	0	0	0	0	0	0	0	0	0	0	0	0	0	0	0
SV_257	0	0	0	0	0	0	0	0	0	0	0	0	0	0	0	0	0	0	0	0	0	0	0	0	0	0	0	0	0	0	0	0	0	0	0	0	0	0	0	0	0	0	0	0	52	0	0	0	0
SV_258	0	0	504	0	0	0	0	0	0	0	0	0	0	0	0	0	0	0	0	0	0	0	0	0	0	0	0	0	0	0	0	0	0	0	0	0	0	0	0	0	0	0	0	0	0	0	0	0	0
SV_259	0	0	0	0	0	0	0	0	0	0	0	0	0	0	0	0	0	0	0	0	0	0	0	0	0	4	0	0	0	0	0	0	0	0	0	0	0	0	0	0	0	0	0	0	0	0	0	0	0
SV_260	0	0	0	0	0	0	0	0	0	0	0	0	0	0	0	0	11	0	0	0	0	0	0	0	0	0	0	0	0	0	0	0	456	0	0	0	0	0	0	0	0	0	0	0	0	0	0	0	0
SV_261	0	0	0	0	0	0	0	0	0	0	0	0	0	0	0	0	0	0	0	0	0	0	0	0	0	0	0	0	0	0	0	0	0	0	0	0	0	0	0	0	0	0	0	0	0	0	0	0	0
SV_262	0	0	0	0	0	0	0	0	0	0	0	0	0	0	0	0	0	0	0	0	0	0	0	0	0	0	0	0	0	0	0	0	0	0	0	0	0	0	0	0	0	0	0	0	0	0	0	0	0
SV_263	0	0	0	0	0	0	0	0	0	0	0	0	0	0	0	0	0	0	0	0	4	0	0	0	0	0	0	0	0	0	0	0	0	0	0	0	0	0	0	0	0	0	0	0	7	0	0	0	0
SV_264	0	0	0	0	0	0	0	0	0	0	51	0	0	0	21	0	0	0	0	0	0	0	0	0	0	0	0	0	0	0	0	0	0	0	0	0	0	0	279	0	0	0	0	11	0	0	0	0	0
SV_265	0	0	0	0	0	0	0	0	0	0	0	0	0	0	0	0	0	0	0	0	0	0	0	0	0	0	0	0	0	0	0	0	0	0	0	0	0	0	0	0	0	0	0	0	0	0	0	0	0
SV_266	0	0	0	0	0	0	0	0	0	0	0	0	0	0	0	3	0	0	0	0	0	0	0	0	0	0	0	0	0	0	0	0	0	0	0	0	0	0	0	0	0	0	0	0	0	0	0	0	0
SV_267	0	0	0	0	0	0	0	0	0	0	0	0	0	0	0	0	0	0	0	0	0	0	0	0	0	0	0	0	0	0	0	0	0	0	0	0	0	0	0	0	0	0	0	0	0	0	0	0	0
SV_268	0	0	0	0	0	0	0	0	0	0	0	0	0	0	0	0	0	0	0	0	0	0	0	0	0	0	0	0	0	0	0	0	0	0	0	0	0	0	0	0	0	0	0	0	0	0	0	0	0
SV_269	0	0	0	0	0	0	0	0	0	0	0	0	0	0	0	0	0	0	0	0	0	0	0	0	0	0	0	0	0	0	0	0	0	0	0	0	0	0	0	0	0	0	0	0	0	0	0	0	0
SV_270	0	0	0	0	0	0	0	0	0	0	0	0	0	0	0	0	0	0	0	0	0	0	0	0	0	0	0	0	0	0	0	0	0	0	0	0	0	0	0	0	0	0	0	0	0	0	0	0	0
SV_271	0	0	0	0	0	0	0	0	0	0	0	0	0	0	0	0	0	0	0	0	0	0	0	0	0	0	0	0	0	0	0	0	0	0	0	0	0	0	0	0	0	0	0	0	0	0	0	0	0
SV_272	0	0	26	0	0	0	0	0	0	0	0	0	0	0	0	0	0	0	0	0	0	0	0	0	0	0	0	0	0	0	0	0	0	0	0	0	0	0	0	0	0	0	0	0	0	0	126	0	0
SV_273	0	0	0	0	0	0	0	0	0	0	0	0	0	0	0	0	0	0	0	0	0	0	0	0	0	0	0	0	0	0	0	0	0	0	0	0	0	0	0	0	0	0	0	0	0	0	0	0	0
SV_274	0	0	0	0	0	0	0	0	0	0	0	0	0	0	0	0	0	0	0	0	0	0	0	0	0	0	0	0	0	0	0	0	0	0	0	0	0	0	0	0	0	0	0	0	0	0	0	0	0
SV_275	0	0	0	0	0	0	0	0	0	0	0	0	0	0	0	5	0	0	0	0	0	0	0	0	0	0	0	0	0	0	0	0	0	0	0	0	0	0	0	0	0	0	0	0	0	0	0	0	0
SV_276	0	0	0	0	0	0	206	62	0	0	0	0	0	0	0	0	0	0	0	0	0	0	0	0	0	0	0	0	0	0	0	0	0	0	0	0	0	0	0	0	0	0	0	0	0	0	0	0	0
SV_277	0	0	0	0	0	0	0	0	0	0	0	0	0	0	0	0	0	0	0	0	0	0	0	0	0	0	0	0	0	0	0	0	0	0	0	0	0	0	0	0	0	0	0	0	0	0	0	0	0
SV_278	0	0	0	0	0	0	0	0	0	0	0	0	0	0	0	0	0	0	0	0	0	0	0	0	0	0	0	0	0	0	0	0	0	0	0	0	0	0	0	0	0	0	0	0	0	0	0	0	0
SV_279	0	0	0	0	0	0	0	0	0	0	0	0	0	0	0	0	0	0	0	0	0	0	0	0	0	0	0	0	0	0	0	0	0	0	0	0	0	0	0	0	0	0	0	0	0	0	0	0	0
SV_280	0	0	0	0	0	0	0	0	0	0	0	0	0	0	0	0	0	0	0	0	0	0	0	0	0	0	0	0	0	0	0	0	0	0	0	0	0	0	0	0	0	0	0	0	0	0	0	0	0
SV_281	0	0	36	0	0	0	0	0	0	0	0	0	0	0	0	0	0	0	0	0	0	0	0	0	0	0	0	0	0	0	0	0	0	0	0	0	0	0	0	0	0	0	0	0	201	0	0	0	0
SV_282	0	0	0	0	0	0	0	0	0	0	0	0	0	0	0	0	0	0	0	0	0	0	0	0	0	0	0	0	0	0	0	0	32	0	0	0	0	0	0	0	0	0	0	0	0	0	0	0	0
SV_283	0	0	0	0	0	0	0	0	0	0	0	0	0	0	0	0	0	0	0	0	0	0	0	0	0	0	0	0	0	0	0	0	0	0	0	0	0	0	0	0	0	0	0	0	0	0	0	0	0
SV_284	0	0	0	0	0	0	0	0	0	0	0	0	0	0	0	0	0	0	0	0	0	0	0	0	0	0	0	0	0	0	0	0	22	0	0	0	0	0	0	0	0	0	0	0	0	0	0	0	0
SV_285	0	0	230	0	0	0	0	0	0	0	0	0	0	0	0	0	0	0	0	0	0	0	0	0	0	0	0	0	0	0	0	0	13	0	0	0	0	0	0	0	0	0	0	0	24	0	0	0	0
SV_286	0	0	0	0	0	0	0	0	0	0	0	0	0	0	0	0	0	0	36	0	0	0	0	0	0	0	0	0	0	0	0	0	0	0	0	0	0	0	0	0	0	0	0	0	0	0	0	0	0
SV_287	0	0	0	0	0	0	0	0	0	0	0	0	0	0	0	0	0	0	0	0	0	0	0	0	0	0	0	0	0	0	0	0	372	0	0	0	0	0	0	0	0	0	0	0	0	0	0	0	0
SV_288	0	0	369	0	0	0	0	0	0	0	0	0	0	0	0	0	0	0	0	0	0	0	0	0	0	0	0	0	0	0	0	0	0	0	0	0	0	0	0	0	0	0	0	0	0	0	0	0	0
SV_289	0	0	0	0	0	0	0	0	0	0	0	0	0	0	0	0	0	0	0	0	0	0	0	0	0	0	0	0	0	0	0	0	0	0	0	0	0	0	0	0	0	0	0	0	0	0	0	0	0
SV_290	0	0	0	0	0	0	0	0	0	0	0	0	0	0	0	0	0	0	0	0	0	0	0	0	0	0	0	0	0	0	0	0	0	0	0	0	0	0	0	0	0	0	0	0	0	0	0	0	0
SV_291	0	0	0	0	0	0	0	0	0	0	0	0	0	0	0	0	0	0	0	0	0	0	0	0	0	0	0	0	0	0	0	0	0	0	0	0	0	0	0	0	0	0	0	0	0	0	0	0	0
SV_292	0	0	0	0	0	0	0	0	0	0	0	0	0	0	2	45	0	0	0	0	0	0	0	0	0	0	0	0	0	0	0	0	0	0	0	0	0	0	0	0	0	0	0	0	0	0	0	0	0
SV_293	0	0	0	0	0	0	0	0	0	0	0	0	0	0	0	0	0	0	0	0	0	0	0	0	0	0	0	0	0	0	0	0	0	0	0	0	0	0	0	0	0	0	0	0	14	0	0	0	0
SV_294	0	0	0	0	0	0	0	0	0	0	0	0	0	0	0	0	0	0	0	0	0	0	0	0	0	0	0	0	0	0	0	0	0	0	0	0	0	0	0	0	0	42	0	0	0	0	0	0	0
SV_295	0	0	0	0	0	0	0	0	0	0	0	0	0	0	0	0	0	0	0	0	0	0	0	0	0	0	0	0	0	0	0	0	0	0	0	0	0	0	0	0	0	0	0	0	0	0	0	0	0
SV_296	0	0	0	0	0	0	0	0	0	0	0	0	0	0	0	0	0	0	0	0	0	0	0	0	0	0	0	0	0	0	0	0	0	0	0	0	0	0	0	0	0	0	0	0	0	0	3	0	0
SV_297	0	0	0	0	0	0	0	0	0	0	0	0	0	0	0	0	0	0	0	0	0	0	0	0	0	0	0	340	0	0	0	0	0	0	0	0	0	0	0	0	0	0	0	0	0	0	0	0	0
SV_298	0	0	0	0	0	0	0	0	0	0	0	0	0	0	0	0	0	0	0	0	0	0	0	0	0	0	0	0	0	0	0	0	0	0	0	0	0	0	0	0	0	0	0	0	0	0	0	0	0
SV_299	0	0	0	0	0	0	0	0	0	0	0	0	0	0	0	0	0	0	0	0	0	0	0	0	0	0	0	0	0	0	0	0	0	0	0	0	0	0	0	0	0	0	0	0	0	0	0	0	0
SV_300	0	0	0	0	0	0	0	0	0	0	0	0	0	0	0	0	0	0	5	0	0	0	0	0	0	0	0	0	0	0	0	0	125	0	0	0	0	0	0	0	0	0	0	0	0	0	0	0	0
SV_301	0	0	300	0	0	0	0	0	0	0	0	0	0	0	0	0	0	0	0	0	0	0	0	0	0	0	0	0	0	0	0	0	0	0	0	0	0	0	0	0	0	0	0	0	0	0	0	0	0
SV_302	0	0	0	0	0	0	0	0	0	0	0	0	0	0	0	0	0	0	0	0	0	0	0	0	0	0	0	0	0	0	0	0	0	0	0	0	0	0	0	0	0	0	0	0	0	0	0	0	0
SV_303	0	0	0	0	0	0	0	0	0	0	0	0	0	0	0	0	0	0	0	0	0	0	0	0	0	0	0	0	0	0	0	0	0	0	0	0	0	0	0	0	0	0	0	0	0	0	0	0	0
SV_304	0	0	0	0	0	0	0	0	0	0	0	0	0	0	0	0	0	0	0	0	0	0	0	0	0	0	0	0	0	0	0	0	0	0	0	0	0	0	0	0	0	0	0	0	0	0	0	0	0
SV_305	0	0	0	0	0	0	0	0	0	0	0	0	0	0	0	0	0	0	0	0	0	0	0	0	0	0	0	0	0	0	0	0	0	0	0	0	0	0	0	0	0	0	0	0	0	0	0	0	0
SV_306	0	0	0	0	0	0	0	0	0	0	0	0	0	0	0	0	0	0	0	0	0	0	0	0	0	0	0	0	0	0	0	0	0	0	0	0	0	0	0	0	0	0	0	0	0	0	0	0	0
SV_307	0	0	0	0	0	0	0	0	0	0	0	0	0	0	0	0	0	0	0	0	0	0	0	0	0	0	0	0	0	0	0	0	0	0	0	0	0	0	0	0	0	0	0	0	0	0	0	0	0
SV_308	0	0	0	0	0	0	0	0	0	0	0	0	0	0	0	0	0	0	0	0	0	0	0	0	0	0	0	0	0	0	0	0	49	0	0	0	0	0	0	0	0	0	0	0	0	0	0	0	0
SV_309	0	0	0	0	0	0	0	0	0	0	0	0	0	0	0	0	0	0	0	0	0	0	0	0	0	0	0	0	0	0	0	0	0	0	0	0	0	0	0	0	0	0	0	0	0	0	0	0	0
SV_310	0	0	0	0	0	0	0	0	0	0	0	0	0	0	0	0	0	0	0	0	0	0	0	0	0	0	0	0	0	0	0	0	0	0	0	0	0	0	0	0	0	0	0	0	149	0	0	0	0
SV_311	0	0	0	0	0	0	0	0	0	0	0	0	0	0	0	0	0	0	0	0	0	0	0	0	0	0	0	0	0	0	0	0	0	0	0	0	0	0	0	0	0	0	0	0	0	0	0	0	0
SV_312	0	0	0	0	0	0	2	0	0	0	15	0	0	0	2	0	0	0	0	0	0	0	0	0	0	0	0	0	0	0	0	0	0	0	0	0	0	0	215	0	0	0	0	7	0	0	0	0	0
SV_313	0	0	0	0	0	0	0	0	0	0	0	0	0	0	0	0	0	0	73	0	0	0	0	0	0	0	0	0	0	0	0	0	0	0	0	0	0	0	0	0	0	0	0	0	0	0	0	0	0
SV_314	0	0	0	0	0	0	0	0	0	0	23	0	0	0	0	0	0	0	25	0	0	0	0	0	0	0	0	0	0	0	0	0	0	0	0	0	0	0	0	0	0	0	0	0	0	0	0	0	0
SV_315	0	0	17	0	0	0	0	0	0	0	0	0	0	0	0	0	0	0	0	0	0	0	0	0	0	0	0	0	0	0	0	0	0	0	0	0	0	0	0	0	0	0	0	0	33	0	8	0	0
SV_316	0	0	0	0	0	0	0	0	0	0	0	0	0	0	0	0	0	0	0	0	0	0	0	0	0	0	0	0	0	0	0	0	0	0	0	0	0	0	0	0	0	0	0	0	0	0	0	0	0
SV_317	0	0	0	0	0	0	0	0	0	0	0	0	0	0	0	0	0	0	0	0	0	0	0	0	0	0	0	0	0	0	0	0	0	0	0	0	0	0	0	0	0	0	0	0	0	0	0	0	0
SV_318	0	0	0	0	0	0	0	0	0	0	0	0	0	0	0	0	0	0	42	0	0	0	0	0	0	0	0	0	0	0	0	0	0	0	0	0	0	0	0	0	0	0	0	0	0	0	0	0	0
SV_319	0	0	0	0	0	0	0	0	0	0	0	0	0	0	0	0	0	0	0	0	0	0	0	0	0	0	0	0	0	0	0	0	41	0	0	0	0	0	0	0	0	0	0	0	27	0	0	0	0
SV_320	0	0	0	0	0	0	0	0	0	0	0	0	0	0	0	0	0	0	0	0	0	0	0	0	0	0	0	0	0	0	0	0	0	0	0	0	0	0	0	0	0	0	0	0	0	0	0	0	0
SV_321	0	0	0	0	0	0	0	0	0	0	0	0	0	0	0	0	0	0	0	0	0	0	0	0	0	0	0	0	0	0	0	0	0	0	0	0	0	0	0	0	0	0	0	0	8	0	0	0	0
SV_322	0	0	7	0	0	0	0	0	0	0	0	0	0	0	0	0	0	0	36	0	0	0	0	0	0	0	0	0	0	0	0	0	10	0	0	0	0	0	0	0	0	0	0	0	11	0	0	0	0
SV_323	0	0	0	0	0	0	0	0	0	0	0	0	0	0	0	0	0	0	0	0	0	0	0	0	0	0	0	0	0	0	0	0	0	0	0	0	0	0	0	0	0	0	0	0	0	0	0	0	0
SV_324	0	0	0	0	0	0	0	0	0	0	0	0	0	0	0	0	0	0	0	0	0	0	0	0	0	0	0	0	0	0	0	0	0	0	0	0	0	0	0	0	0	0	0	0	0	0	0	0	0
SV_325	0	0	16	0	0	0	0	0	0	0	0	0	0	0	0	0	0	0	0	0	0	0	0	0	0	0	0	0	0	0	0	0	0	0	0	0	0	0	0	0	0	0	0	0	0	0	0	0	0
SV_326	0	0	0	0	0	0	0	0	0	0	0	0	0	0	0	0	0	0	0	0	0	0	0	0	0	0	0	0	0	0	0	0	0	0	0	0	0	0	0	0	0	0	0	0	0	0	0	0	0
SV_327	0	0	0	0	0	0	0	0	0	0	0	0	0	0	0	0	0	0	0	0	0	0	0	0	0	0	0	0	0	0	0	0	0	0	0	0	0	0	0	0	0	0	0	0	0	0	0	0	0
SV_328	0	0	0	0	0	0	0	0	0	0	0	0	0	0	0	0	0	0	0	0	0	0	0	0	0	0	0	0	0	0	0	0	0	0	0	0	0	0	0	0	0	0	0	0	12	0	0	0	0
SV_329	0	0	0	0	0	0	0	0	0	0	0	0	0	0	0	0	0	0	0	0	0	0	0	0	0	0	0	0	0	0	0	0	0	0	0	0	0	0	0	0	0	0	0	0	0	0	0	0	0
SV_330	0	0	0	0	0	0	0	0	0	0	0	0	0	0	0	0	0	0	0	0	0	0	0	0	0	0	0	0	0	0	0	0	18	0	0	0	0	0	0	0	0	0	0	0	13	0	0	0	0
SV_331	0	0	0	0	0	0	0	0	0	0	0	0	0	0	0	0	0	0	0	0	0	0	0	0	0	0	0	0	0	0	0	0	14	0	0	0	0	0	0	0	0	0	0	0	0	0	0	0	0
SV_332	0	0	0	0	0	0	0	0	0	0	0	0	0	0	0	0	0	0	0	0	0	0	0	0	0	0	0	0	0	0	0	0	2	0	0	0	0	0	0	0	0	0	0	0	0	0	0	0	0
SV_333	0	0	251	0	0	0	0	0	0	0	0	0	0	0	0	0	0	0	0	0	0	0	0	0	0	0	0	0	0	0	0	0	0	0	0	0	0	0	0	0	0	0	0	0	0	0	0	0	0
SV_334	0	0	0	0	0	0	0	0	0	0	0	0	0	0	0	0	0	0	0	0	0	0	0	0	0	0	0	0	0	0	0	0	0	0	0	0	0	0	0	0	0	0	0	0	0	0	0	0	0
SV_335	0	0	15	0	0	0	0	0	0	0	0	0	0	0	0	0	0	0	18	0	0	0	0	0	0	0	21	0	0	0	0	0	0	0	0	0	0	0	0	0	0	15	0	0	0	0	0	0	0
SV_336	0	0	0	0	0	0	0	0	0	0	0	0	0	0	0	0	0	0	83	0	0	0	0	0	0	0	0	0	0	0	0	0	0	0	0	0	0	0	0	0	0	0	0	0	0	0	0	0	0
SV_337	0	0	0	0	0	0	0	0	0	0	0	0	0	0	0	0	0	0	0	0	0	0	0	0	0	0	0	0	0	0	0	0	0	0	0	0	0	0	0	0	0	0	0	0	0	0	0	0	0
SV_338	0	0	0	0	0	0	0	0	0	0	0	0	0	0	0	0	0	0	242	0	0	0	0	0	0	0	0	0	0	0	0	0	0	0	0	0	0	0	0	0	0	0	0	0	0	0	0	0	0
SV_339	0	0	0	0	0	0	0	0	0	0	0	0	0	0	0	0	0	0	0	0	0	0	0	0	0	0	0	0	0	0	0	0	0	0	0	0	0	0	0	0	0	0	0	0	0	0	0	0	0
SV_340	0	0	0	0	0	0	0	6	0	0	0	0	0	0	0	0	0	0	0	0	0	0	0	0	0	0	0	0	0	0	0	0	0	0	0	0	0	0	0	0	0	0	0	0	230	0	0	0	0
SV_341	0	0	0	0	0	0	0	0	0	0	11	0	0	0	0	0	0	0	0	0	0	0	0	0	0	0	0	0	0	0	0	0	0	0	0	0	0	0	135	0	0	0	0	18	0	0	0	0	0
SV_342	0	0	0	0	0	0	0	0	0	0	0	0	0	0	0	0	0	0	0	0	0	0	0	0	0	0	3	0	0	0	0	0	8	0	0	0	0	0	0	0	0	0	0	0	0	0	0	0	0
SV_343	0	0	0	0	0	0	0	0	0	0	0	0	0	0	0	0	0	0	130	0	0	0	0	0	0	0	0	0	0	0	0	0	0	0	0	0	0	0	0	0	0	0	0	0	21	0	0	0	0
SV_344	0	0	0	0	0	0	0	0	0	0	0	0	0	0	0	0	0	0	0	0	0	0	0	0	0	0	0	0	0	0	0	0	0	0	0	0	0	0	0	0	0	0	0	0	0	0	0	0	0
SV_345	0	0	0	0	0	0	0	0	0	0	0	0	0	0	0	0	0	0	9	0	0	0	0	0	0	0	0	0	0	0	0	0	37	0	0	0	0	0	0	0	0	0	0	0	0	0	0	0	0
SV_346	0	0	0	0	0	0	0	0	0	0	0	0	0	0	0	0	0	0	0	0	0	0	0	0	0	0	0	0	0	0	0	0	0	0	0	0	0	0	230	0	0	0	0	0	0	0	0	0	0
SV_347	0	0	0	0	0	0	0	0	0	0	0	0	0	0	0	0	0	0	0	0	0	0	0	0	0	0	0	0	0	0	0	0	0	0	0	0	0	0	0	0	0	0	0	0	0	0	0	0	0
SV_348	0	0	0	0	0	0	0	0	0	0	0	0	0	0	0	0	0	0	0	0	0	0	0	0	0	0	0	0	0	0	0	0	0	0	0	0	0	0	218	0	0	0	0	0	0	0	0	0	0
SV_349	0	0	0	0	0	0	0	0	0	0	0	0	0	0	0	0	0	0	0	0	0	0	0	0	0	0	0	0	0	0	0	0	0	0	0	0	0	0	0	0	0	0	0	0	0	0	0	0	0
SV_350	0	0	0	0	0	0	0	0	0	0	0	0	0	0	0	0	0	0	13	0	0	0	0	0	0	0	0	0	0	0	0	0	0	0	0	0	0	0	0	0	0	0	0	0	0	0	0	0	0
SV_351	0	0	0	0	0	0	0	0	0	0	0	0	0	0	0	0	0	0	0	0	0	0	0	0	0	0	0	0	0	0	0	0	10	0	0	0	0	0	0	0	0	0	0	0	66	0	0	0	0
SV_352	0	0	0	0	0	0	0	0	0	0	0	0	0	0	0	0	0	0	0	0	0	0	0	0	0	0	0	0	0	0	0	0	0	0	0	0	0	0	0	0	0	0	0	0	0	0	0	0	0
SV_353	0	0	0	0	0	0	0	0	0	0	0	0	0	0	0	0	0	0	0	0	0	0	0	0	0	0	0	0	0	0	0	0	0	0	0	0	0	0	0	0	0	0	0	0	0	0	0	0	0
SV_354	0	0	14	0	0	0	0	0	0	0	0	0	0	0	0	0	0	0	0	0	0	0	0	0	0	0	0	0	0	0	0	0	0	0	0	0	0	0	0	0	0	0	0	0	0	0	0	0	0
SV_355	0	0	5	0	0	0	0	0	0	0	0	0	0	0	0	0	0	0	0	0	0	0	0	0	0	0	0	0	0	0	0	0	0	0	0	0	0	0	0	0	0	0	0	0	0	0	0	0	0
SV_356	0	0	0	0	0	0	0	0	0	0	0	0	0	0	0	0	0	0	36	0	0	0	0	0	0	0	0	0	0	0	0	0	0	0	0	0	0	0	0	0	0	46	0	0	0	0	0	0	0
SV_357	0	0	0	0	0	0	0	0	0	0	0	0	0	0	0	0	0	0	0	0	0	0	0	0	0	0	0	0	0	0	0	0	0	0	0	0	0	0	0	0	0	0	0	0	0	0	0	0	0
SV_358	0	0	0	0	0	0	0	0	0	0	0	0	0	0	0	0	0	0	0	0	0	0	0	0	0	0	0	0	0	0	0	0	0	0	0	0	0	0	0	0	0	0	0	0	0	0	0	0	0
SV_359	0	0	0	0	0	0	0	0	0	0	0	0	0	0	0	0	0	0	22	0	0	0	0	0	0	0	0	0	0	0	0	0	5	0	0	0	0	0	0	0	0	0	0	0	20	0	0	0	0
SV_360	0	0	0	0	0	0	0	0	0	0	0	0	0	0	0	0	0	0	0	0	0	0	0	0	0	0	0	0	0	0	0	0	191	0	0	0	0	0	0	0	0	0	0	0	0	0	0	0	0
SV_361	0	0	0	0	0	0	0	0	0	0	0	0	0	0	0	0	0	0	0	0	0	0	0	0	0	0	0	0	0	0	0	0	0	0	0	0	0	0	0	0	0	0	0	0	0	0	0	0	0
SV_362	0	0	180	0	0	0	0	0	0	0	0	0	0	0	0	0	0	0	0	0	0	0	0	0	0	0	0	0	0	0	0	0	0	0	0	0	0	0	0	0	0	0	0	0	0	0	0	0	0
SV_363	0	0	0	0	0	0	0	0	0	0	0	0	0	0	0	0	0	0	0	0	0	0	0	0	0	0	0	0	0	0	0	0	0	0	0	0	0	0	0	0	0	0	0	0	0	0	0	0	0
SV_364	0	0	0	0	0	0	0	0	0	0	0	0	0	0	0	0	0	0	0	0	0	0	0	0	0	0	0	0	0	0	0	0	0	0	0	0	0	0	0	0	0	0	0	0	0	0	0	0	0
SV_365	0	0	0	0	0	0	0	0	0	0	0	0	0	0	0	0	0	0	0	0	0	0	0	0	0	0	0	0	0	0	0	0	0	0	0	0	0	0	0	0	0	0	0	0	0	0	0	0	0
SV_366	0	0	0	0	0	0	0	0	0	0	0	0	0	0	0	0	0	0	0	0	0	0	0	0	0	0	0	0	0	0	0	0	0	0	0	0	0	0	0	0	0	0	0	0	0	0	0	0	0
SV_367	0	0	131	0	0	0	0	0	0	0	0	0	0	0	0	0	0	0	0	0	0	0	0	0	0	0	0	0	0	0	0	0	0	0	0	0	0	0	0	0	0	0	0	0	0	0	0	0	0
SV_368	0	0	0	0	0	0	0	0	0	0	0	0	0	0	0	0	0	0	0	0	0	0	0	0	0	0	0	0	0	0	0	0	0	0	0	0	0	0	0	0	0	26	0	0	0	0	0	0	0
SV_369	0	0	0	0	0	0	0	0	0	0	0	0	0	0	0	0	0	0	0	0	0	0	0	0	0	0	0	0	0	0	0	0	0	0	0	0	0	0	40	0	0	0	0	0	0	0	0	0	0
SV_370	0	0	0	0	0	0	0	0	0	0	0	0	0	0	0	0	0	0	0	0	0	0	0	0	0	0	0	0	0	0	0	0	0	0	0	0	0	0	185	0	0	0	0	0	0	0	0	0	0
SV_371	0	0	0	0	0	0	0	0	0	0	0	0	0	0	0	0	0	0	0	0	0	0	0	0	0	0	0	0	0	0	0	0	0	0	0	0	0	0	0	0	0	0	0	0	0	0	0	0	0
SV_372	0	0	0	0	0	0	0	0	0	0	0	0	0	0	0	0	0	0	0	0	0	0	0	0	0	0	0	0	0	0	0	0	0	0	0	0	0	0	0	0	0	0	0	0	26	0	0	0	0
SV_373	0	0	0	0	0	0	0	0	0	0	0	0	0	0	0	0	0	0	0	0	0	0	0	0	0	0	0	0	0	0	0	0	179	0	0	0	0	0	0	0	0	0	0	0	0	0	0	0	0
SV_374	0	0	0	0	0	0	0	0	0	0	0	0	0	0	0	0	0	0	0	0	0	0	0	0	0	0	0	0	0	0	0	0	0	0	0	0	0	0	0	0	0	0	0	0	0	0	0	0	0
SV_375	0	0	0	0	0	0	0	0	0	0	0	0	0	0	0	0	0	0	0	0	0	0	0	0	0	0	0	0	0	0	0	0	0	0	0	0	0	0	0	0	0	0	0	0	0	0	0	0	0
SV_376	0	0	0	0	0	0	0	0	0	0	0	0	0	0	0	0	0	0	0	0	0	0	0	0	0	0	0	0	0	0	0	0	0	0	0	0	0	0	0	0	0	0	0	0	0	0	0	0	0
SV_377	0	0	0	0	0	0	0	0	0	0	0	0	0	0	0	0	0	0	0	0	0	0	0	0	0	0	0	0	0	0	0	0	0	0	0	0	0	0	0	0	0	0	0	0	0	0	0	0	0
SV_378	0	0	0	0	0	0	0	0	0	0	0	0	0	0	0	0	0	0	173	0	0	0	0	0	0	0	0	0	0	0	0	0	0	0	0	0	0	0	0	0	0	0	0	0	0	0	0	0	0
SV_379	0	0	0	0	0	0	0	0	0	0	0	0	0	0	0	0	0	0	0	0	0	0	0	0	0	0	0	0	0	0	0	0	0	0	0	0	0	0	0	0	0	0	0	0	0	0	0	0	0
SV_380	0	0	0	0	0	0	0	0	0	0	0	0	0	0	0	0	0	0	0	0	0	0	0	0	0	0	0	0	0	0	0	0	170	0	0	0	0	0	0	0	0	0	0	0	0	0	0	0	0
SV_381	0	0	0	0	0	0	0	0	0	0	0	0	0	0	0	0	0	0	0	0	0	0	0	0	0	0	0	0	0	0	0	0	0	0	0	0	0	0	0	0	0	0	0	0	0	0	0	0	0
SV_382	0	0	0	0	0	0	0	0	0	0	0	0	0	0	0	0	0	0	0	0	0	0	0	0	0	0	0	0	0	0	0	0	0	0	0	0	0	0	0	0	0	0	0	0	0	0	0	0	0
SV_383	0	0	0	0	0	0	0	0	0	0	0	0	0	0	0	0	0	0	0	0	0	0	0	0	0	0	0	0	0	0	0	0	0	0	0	0	0	0	0	0	0	0	0	0	0	0	0	0	0
SV_384	0	0	15	0	0	0	0	0	0	0	0	0	0	0	0	0	0	0	97	0	0	0	0	0	0	0	0	0	0	0	0	0	6	0	0	0	0	0	0	0	0	0	0	0	0	0	0	0	0
SV_385	0	0	0	0	0	0	0	0	0	0	0	0	0	0	0	0	0	0	0	0	0	0	0	0	0	0	0	0	0	0	0	0	0	0	0	0	0	0	0	0	0	0	0	0	0	0	0	0	0
SV_386	0	0	0	0	0	0	0	0	0	0	0	0	0	0	0	0	0	0	0	0	0	0	0	0	0	0	0	0	0	0	0	0	0	0	0	0	0	0	0	0	0	0	0	0	0	0	0	0	0
SV_387	0	0	0	0	0	0	0	0	0	0	0	0	0	0	0	0	0	0	0	0	0	0	0	0	0	0	0	0	0	0	0	0	0	0	0	0	0	0	0	0	0	0	0	0	0	0	0	0	0
SV_388	0	0	0	0	0	0	0	0	0	0	0	0	0	0	0	0	0	0	0	0	0	0	0	0	0	0	0	0	0	0	0	0	0	0	0	0	0	0	0	0	0	0	0	0	0	0	0	0	0
SV_389	0	0	0	0	0	0	0	0	0	0	0	0	0	0	0	0	0	0	0	0	0	0	0	0	0	0	0	0	0	0	0	0	0	0	0	0	0	0	0	0	0	0	0	0	0	0	0	0	0
SV_390	0	0	0	0	0	0	0	0	0	0	0	0	0	0	0	0	0	0	0	0	0	0	0	0	0	0	0	0	0	0	0	0	0	0	0	0	0	0	0	0	0	0	0	0	0	0	0	0	0
SV_391	0	0	0	0	0	0	0	0	0	0	0	0	0	0	0	0	0	0	0	0	0	0	0	0	0	0	0	0	0	0	0	0	0	0	0	0	0	0	0	0	0	0	0	0	0	0	0	0	0
SV_392	0	0	0	0	0	0	0	0	0	0	0	0	0	0	0	0	0	0	0	0	0	0	0	0	0	0	0	0	0	0	0	0	0	0	0	0	0	0	0	0	0	0	0	0	0	0	0	0	0
SV_393	0	0	0	0	0	0	0	0	0	0	0	0	0	0	0	0	0	0	0	0	0	0	0	0	0	0	0	0	0	0	0	0	0	0	0	0	0	0	0	0	0	0	0	0	0	0	0	0	0
SV_394	0	0	0	0	0	0	0	0	0	0	0	0	0	0	0	0	0	0	0	0	0	0	0	0	0	0	0	0	0	0	0	0	0	0	0	0	0	0	0	0	0	0	0	0	0	0	0	0	0
SV_395	0	0	0	0	0	0	0	0	0	0	0	0	0	0	0	0	0	0	0	0	0	0	0	0	0	0	0	0	0	0	0	0	0	0	0	0	0	0	0	0	0	0	0	0	20	0	0	0	0
SV_396	0	0	0	0	0	0	0	0	0	0	0	0	0	0	0	0	0	0	0	0	0	0	0	0	0	0	0	0	0	0	0	0	0	0	0	0	0	0	0	0	0	0	0	0	0	0	0	0	0
SV_397	0	0	0	0	0	0	0	0	0	0	0	0	0	0	0	0	0	0	0	0	0	0	0	0	0	0	26	0	0	0	0	0	0	0	0	0	0	0	0	0	0	0	0	0	0	0	0	0	0
SV_398	0	0	0	0	0	0	0	0	0	0	0	0	0	0	0	0	0	0	0	0	0	0	0	0	0	0	0	0	0	0	0	0	0	0	0	0	0	0	0	0	0	0	0	0	0	0	0	0	0
SV_399	0	0	0	0	0	0	0	0	0	0	0	0	0	0	0	0	0	0	0	0	0	0	0	0	0	0	0	0	0	0	0	0	0	0	0	0	0	0	0	0	0	0	0	0	0	0	0	0	0
SV_400	0	0	0	0	0	0	0	0	0	0	0	0	0	0	0	0	0	0	0	0	0	0	0	0	0	0	0	0	0	0	0	0	0	0	0	0	0	0	0	0	0	0	0	0	0	0	0	0	0
SV_401	0	0	0	0	0	0	0	0	0	0	0	0	0	0	0	0	0	0	142	0	0	0	0	0	0	0	0	0	0	0	0	0	0	0	0	0	0	0	0	0	0	0	0	0	0	0	0	0	0
SV_402	0	0	0	0	0	0	0	0	0	0	0	0	0	0	0	0	0	0	0	0	0	0	0	0	0	0	0	0	0	0	0	0	0	0	0	0	0	0	0	0	0	0	0	0	80	0	0	0	0
SV_403	0	0	0	0	0	0	0	0	0	0	0	0	0	0	0	0	0	0	0	0	0	0	0	0	0	0	0	0	0	0	0	0	0	0	0	0	0	0	0	0	0	0	0	0	0	0	0	0	0
SV_404	0	0	0	0	0	0	0	0	0	0	0	0	0	0	0	0	0	0	0	0	0	0	0	0	0	0	0	0	0	0	0	0	0	0	0	0	0	0	0	0	0	48	0	0	0	0	0	0	0
SV_405	0	0	0	0	0	0	0	0	0	0	0	0	0	0	0	0	0	0	0	0	0	0	0	0	0	0	0	0	0	0	0	0	0	0	0	0	0	0	0	0	0	0	0	0	21	0	0	0	0
SV_406	0	0	0	0	0	0	0	0	0	0	0	0	0	0	0	0	0	0	0	0	0	0	0	0	0	0	36	0	0	0	0	0	0	0	3	0	0	0	0	0	0	5	0	0	0	0	0	0	0
SV_407	0	0	0	0	0	0	0	0	0	0	0	0	0	0	0	0	0	0	0	0	0	0	0	0	0	0	0	0	0	0	0	0	0	0	0	0	0	0	0	0	0	0	0	0	0	0	0	0	0
SV_408	0	0	0	0	0	0	0	0	0	0	0	0	0	0	139	0	0	0	0	0	0	0	0	0	0	0	0	0	0	0	0	0	0	0	0	0	0	0	0	0	0	0	0	0	0	0	0	0	0
SV_409	0	0	0	0	0	0	0	0	0	0	0	0	0	0	0	0	0	0	0	0	0	0	0	0	0	0	0	0	0	0	0	0	0	0	0	0	0	0	0	19	0	0	0	0	0	0	0	0	0
SV_410	0	0	0	0	0	0	0	0	0	0	0	0	0	0	0	0	0	0	0	0	0	0	0	0	0	0	0	0	0	0	0	0	0	0	0	0	0	0	0	0	0	0	0	0	0	0	0	0	0
SV_411	0	0	0	0	0	0	0	0	0	0	0	0	0	0	0	0	0	0	0	0	0	0	0	0	0	0	0	0	0	0	0	0	0	0	0	0	0	0	0	0	0	0	0	0	23	0	0	0	0
SV_412	0	0	0	0	0	0	0	0	0	0	0	0	0	0	0	0	0	0	0	0	0	0	0	0	0	0	0	0	0	0	0	0	0	0	0	0	0	0	0	0	0	0	0	0	0	0	0	0	0
SV_413	0	0	0	0	0	0	0	0	0	0	0	0	0	0	0	0	0	0	0	0	0	0	0	0	0	0	0	0	0	0	0	0	0	0	0	0	0	0	0	0	0	0	0	0	15	0	0	0	0
SV_414	0	0	0	0	0	0	0	0	0	0	0	0	0	0	0	0	0	0	0	0	0	0	0	0	0	0	0	0	0	0	0	0	0	0	0	133	0	0	0	0	0	0	0	0	0	0	0	0	0
SV_415	0	0	0	0	0	0	0	0	0	0	0	0	0	0	0	0	0	0	0	0	0	0	0	0	0	0	0	0	0	0	0	0	0	0	0	0	0	0	0	0	0	0	0	0	0	0	0	0	0
SV_416	0	0	0	0	0	0	0	0	0	0	0	0	0	0	0	0	0	0	0	0	0	0	0	0	0	0	0	0	0	0	0	0	7	0	0	0	0	0	0	0	0	0	0	0	0	0	0	0	0
SV_417	0	0	0	0	0	0	0	0	0	0	0	0	0	0	0	0	0	0	0	0	0	0	0	0	0	0	0	0	0	0	0	0	0	0	0	0	0	0	128	0	0	0	0	0	0	0	0	0	0
SV_418	0	0	0	0	0	0	0	0	0	0	0	0	0	0	0	0	0	0	0	0	0	0	0	0	0	0	0	0	0	0	0	0	0	0	0	0	0	0	0	0	0	0	0	0	0	0	0	0	0
SV_419	0	0	0	0	0	0	0	0	0	0	0	0	0	0	0	0	0	0	0	0	0	0	0	0	0	0	0	0	0	0	0	0	0	0	0	0	0	0	0	0	0	0	0	0	0	0	0	0	0
SV_420	0	0	0	0	0	0	0	0	0	0	0	0	0	0	0	0	0	0	0	0	0	0	0	0	0	0	0	0	0	0	0	0	0	0	0	0	0	0	0	0	0	0	0	0	0	0	0	0	0
SV_421	0	0	0	0	0	0	0	0	0	0	0	0	0	0	0	0	0	0	0	0	0	0	0	0	0	0	0	0	0	0	0	0	0	0	0	0	0	0	0	0	0	0	0	0	0	0	0	0	0
SV_422	0	0	0	0	0	0	0	0	0	0	0	0	0	0	0	0	0	0	0	0	0	0	0	0	0	0	0	0	0	0	0	0	0	0	0	0	0	0	0	0	0	0	0	0	0	0	0	0	0
SV_423	10	0	0	0	0	0	0	0	0	0	0	0	0	0	0	0	0	0	0	0	0	0	0	0	0	0	0	0	0	0	0	0	0	0	0	0	0	0	0	0	0	0	0	0	0	0	0	0	0
SV_424	0	0	0	0	0	0	0	0	0	0	0	0	0	0	0	0	0	0	0	0	0	0	0	0	0	0	0	0	0	0	0	0	0	0	0	0	0	0	0	0	0	0	0	0	0	0	0	0	0
SV_425	0	0	0	0	0	0	0	0	0	0	0	0	0	0	0	0	0	0	0	0	0	0	0	0	0	0	0	0	0	0	0	0	0	0	0	0	0	0	0	0	0	0	0	0	0	0	0	0	0
SV_426	0	0	12	0	0	0	0	0	0	0	0	0	0	0	0	0	0	0	0	0	0	0	0	0	0	0	0	0	0	0	0	0	0	0	0	0	0	0	0	0	0	0	0	0	0	0	0	0	0
SV_427	0	0	0	0	0	0	0	0	0	0	0	0	0	0	0	0	0	0	0	0	0	0	0	0	0	0	0	0	0	0	0	0	0	0	0	0	0	0	0	0	0	0	0	0	93	0	0	0	0
SV_428	0	0	0	0	0	0	0	0	0	0	0	0	0	0	0	0	0	0	0	0	0	0	0	0	0	0	0	0	0	0	0	0	0	0	0	0	0	0	0	0	0	0	0	0	0	0	0	0	0
SV_429	0	0	0	0	0	0	0	0	0	0	0	0	0	0	0	0	0	0	0	0	0	0	0	0	0	0	0	0	0	0	0	0	0	0	0	0	0	0	0	0	0	0	0	0	0	0	0	0	0
SV_430	0	0	0	0	0	0	0	0	0	0	0	0	0	0	0	0	0	0	0	0	0	0	0	0	0	0	0	0	0	0	0	0	0	0	0	0	0	0	0	0	0	0	0	0	0	0	0	0	0
SV_431	0	0	0	0	0	0	0	0	0	0	0	0	0	0	0	0	0	0	0	0	0	0	0	0	0	0	0	0	0	0	0	0	0	0	0	0	0	0	0	0	0	0	0	0	0	0	0	0	0
SV_432	0	0	0	0	0	0	0	0	0	0	0	0	0	0	0	0	0	0	0	0	0	0	0	0	0	0	0	0	0	0	0	0	92	0	0	0	0	0	0	0	0	0	0	0	18	0	0	0	0
SV_433	0	0	0	0	0	0	0	0	0	0	0	0	0	0	0	0	0	0	0	0	0	0	0	0	0	0	0	0	0	0	0	0	0	0	0	0	0	0	0	0	0	0	0	0	0	0	0	0	0
SV_434	0	0	0	0	0	0	0	0	0	0	0	0	0	0	0	0	0	0	0	0	0	0	0	0	0	0	0	0	0	0	0	0	0	0	0	0	0	0	0	0	0	0	0	0	0	0	0	0	0
SV_435	0	0	0	0	0	0	0	0	0	0	0	0	0	0	0	0	0	0	0	0	0	0	0	0	0	0	0	0	0	0	0	0	0	0	0	0	0	0	0	0	0	0	0	0	0	0	0	0	0
SV_436	0	0	0	0	0	0	0	0	0	0	0	0	0	0	0	0	0	0	0	0	0	0	0	0	0	0	0	0	0	0	0	0	0	0	0	0	0	0	0	0	0	0	0	0	0	0	0	0	0
SV_437	0	0	0	0	0	0	0	0	0	0	0	0	0	0	0	0	0	0	0	0	0	0	0	0	0	0	0	0	0	0	0	0	0	0	0	0	0	0	0	0	0	0	0	0	0	0	0	0	0
SV_438	0	0	0	0	0	0	0	0	0	0	0	0	0	0	0	0	0	0	0	0	0	0	0	0	0	0	0	0	0	0	2	0	0	0	0	0	0	0	0	0	0	0	0	0	0	0	0	0	0
SV_439	0	0	0	0	0	0	0	0	0	0	0	0	0	0	0	0	0	0	0	0	0	0	0	0	0	0	0	0	0	0	0	0	10	0	0	0	0	0	0	0	0	0	0	0	53	0	0	0	0
SV_440	0	0	0	0	0	0	0	0	0	0	0	0	0	0	0	0	0	0	0	0	0	0	0	0	0	0	0	0	0	0	0	0	0	0	0	0	0	0	0	0	0	0	0	0	0	0	0	0	0
SV_441	0	0	0	0	0	0	0	0	0	0	0	0	0	0	0	0	0	0	0	0	0	0	0	0	0	0	0	0	0	0	0	0	0	0	0	0	0	0	0	0	0	0	0	0	0	0	0	0	0
SV_442	0	0	0	0	0	0	0	0	0	0	0	0	0	0	0	0	0	0	0	0	0	0	0	0	0	0	0	0	0	0	0	0	6	0	0	0	0	0	0	0	0	0	0	0	0	0	0	0	0
SV_443	0	0	0	0	0	0	0	0	0	0	0	0	0	0	0	0	0	0	0	0	0	0	0	0	0	0	0	0	0	0	0	0	0	0	0	0	0	0	0	0	0	0	0	0	0	0	0	0	0
SV_444	0	0	0	0	0	0	0	0	0	0	0	0	0	0	0	0	0	0	0	0	0	0	0	0	0	0	0	0	0	0	0	0	0	0	0	0	0	0	0	0	0	0	0	0	0	0	0	0	0
SV_445	0	0	0	0	0	0	0	0	0	0	0	0	0	0	0	0	0	0	0	0	0	0	0	0	0	0	0	0	0	0	0	0	0	0	0	0	0	0	0	0	0	0	0	0	44	0	0	0	0
SV_446	0	0	0	0	0	0	0	0	0	0	0	0	0	0	0	0	0	0	0	0	0	0	0	0	0	0	0	0	0	0	0	0	0	0	0	0	0	0	0	0	0	0	0	0	29	0	0	0	0
SV_447	0	0	0	0	0	0	0	0	0	0	0	0	0	0	0	0	0	0	0	0	0	0	0	0	0	0	0	0	0	0	0	0	0	0	0	0	0	0	0	0	0	0	0	0	0	0	0	0	0
SV_448	0	0	9	0	0	0	0	0	0	0	0	0	0	0	0	0	0	0	0	0	0	0	0	0	0	0	0	0	0	0	0	0	0	0	0	0	0	0	0	0	0	0	0	0	0	0	0	0	0
SV_449	0	0	0	0	0	0	0	0	0	0	0	0	0	0	0	0	0	0	0	0	0	0	0	0	0	0	0	0	0	0	0	0	0	0	0	0	0	0	0	0	0	0	0	0	0	0	0	0	0
SV_450	0	0	0	0	0	0	0	0	0	0	0	0	0	0	0	0	0	0	103	0	0	0	0	0	0	0	0	0	0	0	0	0	0	0	0	0	0	0	0	0	0	0	0	0	0	0	0	0	0
SV_451	0	0	0	0	0	0	0	0	0	0	0	0	0	0	0	0	0	0	0	0	0	0	0	0	0	0	0	0	0	0	0	0	0	0	0	0	0	0	0	0	0	0	0	0	15	0	0	0	0
SV_452	0	0	8	0	0	0	0	0	0	0	0	0	0	0	0	0	0	0	14	0	0	0	0	0	0	0	0	0	0	0	0	0	0	0	0	0	0	0	0	0	0	0	0	0	0	0	0	0	0
SV_453	0	0	0	0	0	0	0	0	0	0	0	0	0	0	0	0	0	0	0	0	0	0	0	0	0	0	0	0	0	0	0	0	0	0	0	0	0	0	0	0	0	0	0	0	101	0	0	0	0
SV_454	0	0	0	0	0	0	0	0	0	0	0	0	0	0	0	0	0	0	0	0	0	0	0	0	0	0	0	0	0	0	0	0	0	0	0	0	0	0	0	0	0	0	0	0	0	0	0	0	0
SV_455	0	0	0	0	0	0	0	0	0	0	0	0	0	0	0	0	0	0	0	0	0	0	0	0	0	0	0	0	0	0	0	0	14	0	0	0	0	0	0	0	0	0	0	0	0	0	0	0	0
SV_456	0	0	0	0	0	0	0	0	0	0	0	0	0	0	0	0	0	0	0	0	0	0	0	0	0	0	0	0	0	0	0	0	11	0	0	0	0	0	0	0	0	0	0	0	3	0	0	0	0
SV_457	0	0	0	0	0	0	0	0	0	0	0	0	0	0	0	0	0	0	0	0	0	0	0	0	0	0	0	0	0	0	0	0	0	0	0	0	0	0	0	0	0	0	0	0	14	0	0	0	0
SV_458	0	0	0	0	0	0	0	0	0	0	0	0	0	0	0	0	0	0	0	0	0	0	0	0	0	0	0	0	0	0	0	0	0	0	0	0	0	0	0	0	0	0	0	0	0	0	0	0	0
SV_459	0	0	0	0	0	0	0	0	0	0	0	0	0	0	0	0	0	0	0	0	0	0	0	0	0	0	0	0	0	0	0	0	0	0	0	0	0	0	0	0	0	0	0	0	0	0	0	0	0
SV_460	0	0	13	0	0	0	0	0	0	0	0	0	0	0	0	0	0	0	50	0	0	0	0	0	0	0	0	0	0	0	0	0	0	0	0	0	0	0	0	0	0	0	0	0	0	0	0	0	0
SV_461	0	0	0	0	0	0	0	0	0	0	0	0	0	0	0	0	0	0	0	0	0	0	0	0	0	0	0	0	0	0	0	0	0	0	0	0	0	0	0	0	0	0	0	0	45	0	0	0	0
SV_462	0	0	0	0	0	0	0	0	0	0	0	0	0	0	0	0	0	0	0	0	0	0	0	0	0	0	0	0	0	0	0	0	0	0	0	0	0	0	0	0	0	0	0	0	0	0	0	0	0
SV_463	0	0	0	0	0	0	0	0	0	0	0	0	0	0	0	0	0	0	0	0	0	0	0	0	0	0	0	0	0	0	0	0	0	0	0	0	0	0	0	0	0	0	0	0	0	0	0	0	0
SV_464	0	0	0	0	0	0	0	0	0	0	0	0	0	0	0	0	0	0	0	0	0	0	0	0	0	0	0	0	0	0	0	0	0	0	0	0	0	0	0	0	0	0	0	0	0	0	0	0	0
SV_465	0	0	0	0	0	0	0	0	0	0	0	0	0	0	0	0	0	0	0	0	0	0	0	0	0	0	0	0	0	0	0	0	0	0	0	0	0	0	0	0	0	0	0	0	0	0	0	0	0
SV_466	0	0	0	0	0	0	0	0	0	0	0	0	0	0	0	0	0	0	0	0	0	0	0	0	0	0	0	0	0	0	0	0	0	0	0	0	0	0	0	0	0	0	0	0	0	0	0	0	0
SV_467	0	0	0	0	0	0	0	0	0	0	0	0	0	0	0	0	0	0	0	0	0	0	0	0	0	0	0	0	0	0	0	0	0	0	0	0	0	0	0	0	0	0	0	0	0	0	0	0	0
SV_468	0	0	0	0	0	0	0	0	0	0	0	0	0	0	0	0	0	0	0	0	0	0	0	0	0	0	0	0	0	0	0	0	0	0	0	0	0	0	0	0	0	0	0	0	90	0	0	0	0
SV_469	0	0	0	0	0	0	0	0	0	0	0	0	0	0	0	0	0	0	0	0	0	0	0	0	0	0	0	0	0	0	0	0	0	0	0	0	0	0	0	0	0	0	0	0	0	0	0	0	0
SV_470	0	0	89	0	0	0	0	0	0	0	0	0	0	0	0	0	0	0	0	0	0	0	0	0	0	0	0	0	0	0	0	0	0	0	0	0	0	0	0	0	0	0	0	0	0	0	0	0	0
SV_471	0	0	0	0	0	0	0	0	0	0	0	0	0	0	0	0	0	0	0	0	0	0	0	0	0	0	0	0	0	0	0	0	0	0	0	0	0	0	0	0	0	0	0	0	0	0	0	0	0
SV_472	0	0	0	0	0	0	0	0	0	0	0	0	0	0	0	0	0	0	0	0	0	0	0	0	0	0	0	0	0	0	0	0	0	0	0	0	0	0	0	0	0	0	0	0	0	0	0	0	0
SV_473	0	0	0	0	0	0	0	0	0	0	0	0	0	0	0	0	0	0	0	0	0	0	0	0	0	0	0	0	0	0	0	0	0	0	0	0	0	0	0	0	0	0	0	0	0	0	0	0	0
SV_474	0	0	0	0	0	0	0	0	0	0	0	0	0	0	0	0	0	0	0	0	0	0	0	0	0	0	0	0	0	0	0	0	0	0	0	0	0	0	0	0	0	0	0	0	0	0	0	0	0
SV_475	0	0	0	0	0	0	0	0	0	0	0	0	0	0	0	0	0	0	0	0	0	0	0	0	0	0	0	0	0	0	0	0	0	0	0	0	0	0	0	0	0	0	0	0	0	0	0	0	0
SV_476	0	0	0	0	0	0	0	0	0	0	0	0	0	0	0	0	0	0	0	0	0	0	0	0	0	0	0	0	0	0	0	0	0	0	0	0	0	0	0	0	0	0	0	0	0	0	0	0	0
SV_477	0	0	0	0	0	0	0	0	0	0	0	0	0	0	0	0	0	0	0	0	0	0	0	0	0	0	0	0	0	0	0	0	0	0	0	0	0	0	0	0	0	0	0	0	0	0	0	0	0
SV_478	0	0	0	0	0	0	0	0	0	0	0	0	0	0	0	0	0	0	0	0	0	0	0	0	0	0	0	0	0	0	0	0	0	0	0	0	0	0	0	0	0	0	0	0	0	0	0	0	0
SV_479	0	0	0	0	0	0	0	0	0	0	0	0	0	0	0	0	0	0	0	0	0	0	0	0	0	0	0	0	0	0	0	0	0	0	0	0	0	0	0	0	0	0	0	0	0	0	0	0	0
SV_480	0	0	0	0	0	0	0	0	0	0	0	0	0	0	0	0	0	0	0	0	0	0	0	0	0	0	0	0	0	0	0	0	0	0	0	0	0	0	0	0	0	0	0	0	0	0	0	0	0
SV_481	0	0	0	0	0	0	0	0	0	0	0	0	0	0	0	0	0	0	0	0	0	0	0	0	0	0	0	0	0	0	0	0	0	0	0	0	0	0	0	0	0	0	0	0	0	0	0	0	0
SV_482	0	0	0	0	0	0	0	0	0	0	0	0	0	0	0	0	0	0	0	0	0	0	0	0	0	0	0	0	0	0	0	0	0	0	0	0	0	0	0	0	0	0	0	0	0	0	0	0	0
SV_483	0	0	0	0	0	0	0	0	0	0	0	0	0	0	0	0	0	0	0	0	0	0	0	0	0	0	0	0	0	0	0	0	0	0	0	0	0	0	0	0	0	0	0	0	0	0	0	0	0
SV_484	0	0	0	0	0	0	0	0	0	0	0	0	0	0	0	0	0	0	0	0	0	0	0	0	0	0	0	0	0	0	0	0	0	0	0	0	0	0	0	0	0	0	0	0	0	0	0	0	0
SV_485	0	0	0	0	0	0	0	0	0	0	0	0	0	0	0	0	0	0	5	0	0	0	0	0	0	0	0	0	0	0	0	0	0	0	0	0	0	0	0	0	0	0	0	0	4	0	0	0	0
SV_486	0	0	0	0	0	0	0	0	0	0	0	0	0	0	0	0	0	0	0	0	0	0	0	0	0	0	0	0	0	0	0	0	0	0	0	0	0	0	0	0	0	0	0	0	0	0	0	0	0
SV_487	0	0	0	0	0	0	0	0	0	0	0	0	0	0	0	0	0	0	0	0	0	0	0	0	0	0	0	0	0	0	0	0	0	0	0	0	0	0	0	0	0	0	0	0	0	0	0	0	0
SV_488	0	0	0	0	0	0	0	0	0	0	0	0	0	0	0	0	0	0	0	0	0	0	0	0	0	0	0	0	0	0	0	0	0	0	0	0	0	0	0	0	0	0	0	0	0	0	0	0	0
SV_489	0	0	0	0	0	0	0	0	0	0	0	0	0	0	0	0	0	0	0	0	0	0	0	0	0	0	0	0	0	0	0	0	0	0	0	0	0	0	0	0	0	0	0	0	0	0	0	0	0
SV_490	0	0	0	0	0	0	0	0	0	0	0	0	0	0	0	0	0	0	0	0	0	0	0	0	0	0	0	0	0	0	0	0	0	0	0	0	0	0	0	0	0	0	0	0	0	0	0	0	0
SV_491	0	0	0	0	0	0	0	0	0	0	0	0	0	0	0	0	0	0	0	0	0	0	0	0	0	0	0	0	0	0	0	0	0	0	0	0	0	0	0	0	0	0	0	0	0	0	0	0	0
SV_492	0	0	0	0	0	0	0	0	0	0	0	0	0	0	0	0	0	0	0	0	0	0	0	0	0	0	0	0	0	0	0	0	0	0	0	0	0	0	0	0	0	0	0	0	0	0	0	0	0
SV_493	0	0	0	0	0	0	0	0	0	0	0	0	0	0	0	0	0	0	0	0	0	0	0	0	0	0	0	0	0	0	0	0	0	0	0	0	0	0	0	0	0	0	0	0	0	0	0	0	0
SV_494	0	0	0	0	0	0	0	0	0	0	0	0	0	0	0	0	0	0	0	0	0	0	0	0	0	0	0	0	0	0	0	0	0	0	0	0	0	0	0	0	0	0	0	0	0	0	0	0	0
SV_495	0	0	0	0	0	0	0	0	0	0	0	0	0	0	0	0	0	0	0	0	0	0	0	0	0	0	0	0	0	0	0	0	0	0	0	0	0	0	0	0	0	0	0	0	0	0	0	0	0
SV_496	0	0	0	0	0	0	0	0	0	0	0	0	0	0	0	0	0	0	0	0	0	0	0	0	0	0	0	0	0	0	0	0	0	0	0	0	0	0	0	0	0	0	0	0	0	0	0	0	0
SV_497	0	0	0	0	0	0	0	0	0	0	0	0	0	0	0	0	0	0	0	0	0	0	0	0	0	0	0	0	0	0	0	0	0	0	0	0	0	0	0	0	0	0	0	0	0	0	0	0	0
SV_498	0	0	0	0	0	0	0	0	0	0	0	0	0	0	0	0	0	0	0	0	0	0	0	0	0	0	0	0	0	0	0	0	0	0	0	0	0	0	0	0	0	0	0	0	0	0	0	0	0
SV_499	0	0	0	0	0	0	0	0	0	0	0	0	0	0	0	0	0	0	0	0	0	0	0	0	0	0	0	0	0	0	0	0	0	0	0	0	0	0	0	0	0	0	0	0	10	0	0	0	0
SV_500	0	0	0	0	0	0	0	0	0	0	0	0	0	0	0	0	0	0	0	0	0	0	0	0	0	0	0	0	0	0	0	0	0	0	0	0	0	0	0	0	0	0	0	0	0	0	0	0	0
SV_501	0	0	0	0	0	0	0	0	0	0	0	0	0	0	0	0	0	0	0	0	0	0	0	0	0	0	0	0	0	0	0	0	0	0	0	0	0	0	0	0	0	0	0	0	0	0	0	0	0
SV_502	0	0	0	0	0	0	0	0	0	0	0	0	0	0	0	0	0	0	0	0	0	0	0	0	0	0	0	0	0	0	0	0	0	0	0	0	0	0	0	0	0	0	0	0	0	0	0	0	0
SV_503	0	0	0	0	0	0	0	0	0	0	0	0	0	0	0	0	0	0	0	0	0	0	0	0	0	0	0	0	0	0	0	0	0	0	0	0	0	0	0	0	0	0	0	0	0	0	0	0	0
SV_504	0	0	0	0	0	0	0	0	0	0	0	0	0	0	0	0	0	0	0	0	0	0	0	0	0	0	0	0	0	0	0	0	0	0	0	0	0	0	0	0	0	0	0	0	0	0	0	0	0
SV_505	0	0	0	0	0	0	0	0	0	0	0	0	0	0	0	0	0	0	0	0	0	0	0	0	0	0	0	0	0	0	0	0	0	0	0	0	0	0	0	0	0	0	0	0	0	0	0	0	0
SV_506	0	0	0	0	0	0	0	0	0	0	0	0	0	0	0	0	0	0	0	0	0	0	0	0	0	0	0	0	0	0	0	0	0	0	0	0	0	0	0	0	0	0	0	0	0	0	0	0	0
SV_507	0	0	0	0	0	0	0	0	0	0	0	0	0	0	0	0	0	0	0	0	0	0	0	0	0	0	0	0	0	0	0	0	0	0	0	0	0	0	0	0	0	0	0	0	0	0	0	0	0
SV_508	0	0	0	0	0	0	0	0	0	0	0	0	0	0	0	0	0	0	0	0	0	0	0	0	0	0	0	0	0	0	0	0	0	0	0	0	0	0	0	0	0	0	0	0	0	0	0	0	0
SV_509	0	0	0	0	0	0	0	0	0	0	0	0	0	0	0	0	0	0	0	0	0	0	0	0	0	0	0	0	0	0	0	0	0	0	0	0	0	0	0	0	0	0	0	0	0	0	0	0	0
SV_510	0	0	0	0	0	0	0	0	0	0	0	0	0	0	0	0	0	0	0	0	0	0	0	0	0	0	0	0	0	0	0	0	53	0	0	0	0	0	0	0	0	0	0	0	0	0	0	0	0
SV_511	0	0	0	0	0	0	0	0	0	0	0	0	0	0	0	0	0	0	0	0	0	0	0	0	0	0	0	0	0	0	0	0	19	0	0	0	0	0	0	0	0	0	0	0	7	0	0	0	0
SV_512	0	0	0	0	0	0	0	0	0	0	0	0	0	0	0	0	0	0	0	0	0	0	0	0	0	0	0	0	0	0	0	0	0	0	0	0	0	0	0	0	0	0	0	0	0	0	0	0	0
SV_513	0	0	0	0	0	0	0	0	0	0	0	0	0	0	0	0	0	0	0	0	0	0	0	0	0	0	0	0	0	0	0	0	0	0	0	0	0	0	0	0	0	0	0	0	0	0	0	0	0
SV_514	0	0	0	0	0	0	0	0	0	0	0	0	0	0	0	0	0	0	0	0	0	0	0	0	0	0	0	0	0	0	0	0	0	0	0	0	0	0	0	0	0	0	0	0	0	0	0	0	0
SV_515	0	0	0	0	0	0	0	0	0	0	0	0	0	0	0	0	0	0	0	0	0	0	0	0	0	0	0	0	0	0	0	0	0	0	0	0	0	0	0	0	0	0	0	0	0	0	0	0	0
SV_516	0	0	0	0	0	0	0	0	0	0	0	0	0	0	0	0	0	0	0	0	0	0	0	0	0	0	0	0	0	0	0	0	0	0	0	0	0	0	0	0	0	0	0	0	0	0	0	0	0
SV_517	0	0	0	0	0	0	0	0	0	0	0	0	0	0	0	0	0	0	0	0	0	0	0	0	0	0	0	0	0	0	0	0	0	0	0	0	0	0	0	0	0	0	0	0	0	0	0	0	0
SV_518	0	0	0	0	0	0	0	0	0	0	0	0	0	0	0	0	0	0	0	0	0	0	0	0	0	0	0	0	0	0	0	0	0	0	0	0	0	0	0	0	0	0	0	0	0	0	0	0	0
SV_519	0	0	0	0	0	0	0	0	0	0	53	6	0	0	0	0	0	0	0	0	0	0	0	0	0	0	0	0	0	0	0	0	0	0	0	0	0	0	0	0	0	0	0	0	0	0	0	0	0
SV_520	0	0	0	0	0	0	0	0	0	0	0	0	0	0	0	0	0	0	0	0	0	0	0	0	0	0	0	0	0	0	0	0	0	0	0	0	0	0	0	0	0	0	0	0	13	0	0	0	0
SV_521	0	0	0	0	0	0	0	0	0	0	0	0	0	0	0	0	0	0	0	0	0	0	0	0	0	0	0	0	0	0	0	0	0	0	0	0	0	0	0	0	0	0	0	0	0	0	0	0	0
SV_522	0	0	0	0	0	0	0	0	0	0	0	0	0	0	0	0	0	0	0	0	0	0	0	0	0	0	0	0	0	0	0	0	0	0	0	0	0	0	0	0	0	0	0	0	0	0	0	0	0
SV_523	0	0	0	0	0	0	0	0	0	0	0	0	0	0	0	0	0	0	0	0	0	0	0	0	0	0	0	0	0	0	0	0	0	0	0	0	0	0	0	0	0	0	0	0	0	0	0	0	0
SV_524	0	0	0	0	0	0	0	0	0	0	0	0	0	0	0	0	0	0	0	0	0	0	0	0	0	0	0	0	0	0	0	0	0	0	0	0	0	0	0	0	0	0	0	0	0	0	0	0	0
SV_525	0	0	0	0	0	0	0	0	0	0	0	0	0	0	0	0	0	0	0	0	0	0	0	0	0	0	0	0	0	0	0	0	0	0	0	0	0	0	0	0	0	0	0	0	0	0	0	0	0
SV_526	0	0	0	0	0	0	0	0	0	0	0	0	0	0	0	0	0	0	0	0	0	0	0	0	0	0	0	0	0	0	0	0	0	0	0	0	0	0	0	0	0	0	0	0	0	0	0	0	0
SV_527	0	0	0	0	0	0	0	0	0	0	0	0	0	0	0	0	0	0	0	0	0	0	0	0	0	0	0	0	0	0	0	0	0	0	0	0	0	0	0	0	0	0	0	0	0	0	0	0	0
SV_528	0	0	0	0	0	0	0	0	0	0	0	0	0	0	0	0	0	0	0	0	0	0	0	0	0	0	0	0	0	0	0	0	0	0	0	0	0	0	0	0	0	0	0	0	0	0	0	0	0
SV_529	0	0	0	0	0	0	0	0	0	0	0	0	0	0	0	0	0	0	0	0	0	0	0	0	0	0	0	0	0	0	0	0	54	0	0	0	0	0	0	0	0	0	0	0	0	0	0	0	0
SV_530	0	0	0	0	0	0	0	0	0	0	0	0	0	0	0	0	0	0	0	0	0	0	0	0	0	0	0	0	0	0	0	0	0	0	0	0	0	0	0	0	0	0	0	0	0	0	0	0	0
SV_531	0	0	0	0	0	0	0	0	0	0	0	0	0	0	0	0	0	0	0	0	0	0	0	0	0	0	0	0	0	0	0	0	0	0	0	0	0	0	0	0	0	0	0	0	3	0	0	0	0
SV_532	0	0	0	0	0	0	0	0	0	0	0	0	0	0	0	0	0	0	0	0	0	0	0	0	0	0	0	0	0	0	0	0	0	0	0	0	0	0	0	0	0	0	0	0	0	0	0	0	0
SV_533	0	0	0	0	0	0	0	0	0	0	0	0	0	0	0	0	0	0	0	0	0	0	0	0	0	0	0	0	0	0	0	0	0	0	0	0	0	0	0	0	0	0	0	0	0	0	0	0	0
SV_534	0	0	0	0	0	0	0	0	0	0	6	0	0	0	0	0	0	0	0	0	0	0	0	0	0	0	0	0	0	0	0	0	0	0	0	0	0	0	0	0	0	0	0	0	6	0	0	0	0
SV_535	0	0	0	0	0	0	0	0	0	0	0	0	0	0	0	0	0	0	0	0	0	0	0	0	0	0	0	0	0	0	0	0	0	0	0	0	0	0	0	0	0	0	0	0	0	0	0	0	0
SV_536	0	0	0	0	0	0	0	0	0	0	0	0	0	0	0	0	0	0	0	0	0	0	0	0	0	0	0	0	0	0	0	0	0	0	0	0	0	0	0	0	0	0	0	0	0	0	0	0	0
SV_537	0	0	0	0	0	0	0	0	0	0	0	0	0	0	0	0	0	0	0	0	0	0	0	0	0	0	0	0	0	0	0	0	0	0	0	0	0	0	0	0	0	0	0	0	0	0	0	0	0
SV_538	0	0	0	0	0	0	0	0	0	0	0	0	0	0	0	0	0	0	0	0	0	0	0	0	0	0	0	0	0	0	0	0	0	0	0	0	0	0	0	0	0	0	0	0	12	0	0	0	0
SV_539	0	0	0	0	0	0	0	0	0	0	0	0	0	0	0	0	0	0	0	0	0	0	0	0	0	0	0	0	0	0	0	0	0	0	0	0	0	0	0	0	0	0	0	0	0	0	0	0	0
SV_540	0	0	0	0	0	0	0	0	0	0	0	0	0	0	0	0	0	0	0	0	0	0	0	0	0	0	0	0	0	0	0	0	0	0	0	0	0	0	0	0	0	0	0	0	0	0	0	0	0
SV_541	0	0	0	0	0	0	0	0	0	0	0	0	0	0	0	0	0	0	0	0	0	0	0	0	0	0	0	0	0	0	0	0	0	0	0	0	0	0	0	0	0	0	0	0	0	0	0	0	0
SV_542	0	0	0	0	0	0	0	0	0	0	0	0	0	0	0	0	0	0	0	0	0	0	0	0	0	0	0	0	0	0	0	0	0	0	0	0	0	0	0	0	0	0	0	0	0	0	0	0	0
SV_543	0	0	0	0	0	0	0	0	0	0	0	0	0	0	0	0	0	0	0	0	0	0	0	0	0	0	0	0	0	0	0	0	0	0	0	0	0	0	0	0	0	0	0	0	0	0	0	0	0
SV_544	0	0	0	0	0	0	0	0	0	0	0	0	0	0	0	0	0	0	0	0	0	0	0	0	0	0	0	0	0	0	0	0	0	0	0	0	0	0	0	0	0	0	0	0	0	0	0	0	0
SV_545	0	0	0	0	0	0	0	0	0	0	0	0	0	0	0	0	0	0	0	0	0	0	0	0	0	0	0	0	0	0	0	0	0	0	0	0	0	0	48	0	0	0	0	0	0	0	0	0	0
SV_546	0	0	0	0	0	0	0	0	0	0	0	0	0	0	0	0	0	0	0	0	0	0	0	0	0	0	0	0	0	0	0	0	0	0	0	0	0	0	0	0	0	0	0	0	48	0	0	0	0
SV_547	0	0	0	0	0	0	0	0	0	0	0	0	0	0	0	0	0	0	0	0	0	0	0	0	0	0	0	0	0	0	0	0	0	0	0	0	0	0	0	0	0	0	0	0	0	0	0	0	0
SV_548	0	0	0	0	0	0	0	0	0	0	0	0	0	0	0	0	0	0	0	0	0	0	0	0	0	0	0	0	0	0	0	0	0	0	0	0	0	0	0	0	0	0	0	0	0	0	0	0	0
SV_549	0	0	0	0	0	0	0	0	0	0	0	0	0	0	0	0	0	0	0	0	0	0	0	0	0	0	0	0	0	0	0	0	0	0	0	0	0	0	0	0	0	0	0	0	0	0	0	0	0
SV_550	0	0	0	0	0	0	0	0	0	0	0	0	0	0	0	0	0	0	0	0	0	0	0	0	0	0	0	0	0	0	0	0	0	0	0	0	0	0	0	0	0	0	0	0	0	0	0	0	0
SV_551	0	0	0	0	0	0	0	0	0	0	0	0	0	0	0	0	0	0	0	0	0	0	0	0	0	0	0	0	0	0	0	0	0	0	0	0	0	0	0	0	0	0	0	0	0	0	0	0	0
SV_552	0	0	0	0	0	0	0	0	0	0	0	0	0	0	0	0	0	0	0	0	0	0	0	0	0	0	0	0	0	0	0	0	0	0	0	0	0	0	0	0	0	0	0	0	0	0	0	0	0
SV_553	0	0	0	0	0	0	0	0	0	0	0	0	0	0	0	0	0	0	0	0	0	0	0	0	0	0	0	0	0	0	0	0	0	0	0	0	0	0	0	0	0	0	0	0	0	0	0	0	0
SV_554	0	0	0	0	0	0	0	0	0	0	0	0	0	0	0	0	0	0	0	0	0	0	0	0	0	0	0	0	0	0	0	0	0	0	0	0	0	0	0	0	0	0	0	0	0	0	0	0	0
SV_555	0	0	0	0	0	0	0	0	0	0	0	0	0	0	0	0	0	0	0	0	0	0	0	0	0	0	6	0	0	0	0	0	0	0	0	0	0	0	28	0	0	0	0	0	0	0	0	0	0
SV_556	0	0	0	0	0	0	0	0	0	0	0	0	0	0	0	0	0	0	0	0	0	0	0	0	0	0	0	0	0	0	0	0	0	0	0	0	0	0	0	0	0	0	0	0	0	0	0	0	0
SV_557	0	0	0	0	0	0	0	0	0	0	0	0	0	0	0	0	0	0	0	0	0	0	0	0	0	0	0	0	0	0	0	0	0	0	0	0	0	0	0	0	0	0	0	0	0	0	0	0	0
SV_558	0	0	0	0	0	0	0	0	0	0	0	0	0	0	0	0	0	0	0	0	0	0	0	0	0	0	0	0	0	0	0	0	0	0	0	0	0	0	0	0	0	0	0	0	0	0	0	0	0
SV_559	0	0	0	0	0	0	0	0	0	0	0	0	0	0	0	0	0	0	0	0	0	0	0	0	0	0	0	0	0	0	0	0	0	0	0	0	0	0	0	0	0	0	0	0	0	0	0	0	0
SV_560	0	0	0	0	0	0	0	0	0	0	0	0	0	0	0	0	0	0	0	0	0	0	0	0	0	0	0	0	0	0	0	0	0	0	0	0	0	0	0	0	0	0	0	0	0	0	0	0	0
SV_561	0	0	0	0	0	0	0	0	0	0	0	0	0	0	0	0	0	0	0	0	0	0	0	0	0	0	0	0	0	0	0	0	0	0	0	0	0	0	0	0	0	0	0	0	0	0	0	0	0
SV_562	0	0	0	0	0	0	0	0	0	0	0	0	0	0	0	0	0	0	0	0	0	0	0	0	0	0	0	0	0	0	0	0	0	0	0	0	0	0	0	0	0	0	0	0	0	0	0	0	0
SV_563	0	0	0	0	0	0	0	0	0	0	0	0	0	0	0	0	0	0	0	0	0	0	0	0	0	0	0	0	0	0	0	0	0	0	0	0	0	0	0	0	0	0	0	0	0	0	0	0	0
SV_564	0	0	0	0	0	0	0	0	0	0	0	0	0	0	0	0	0	0	0	0	0	0	0	0	0	0	0	0	0	0	0	0	0	0	0	0	0	0	0	0	0	0	0	0	0	0	0	0	0
SV_565	0	0	0	0	0	0	0	0	0	0	0	0	0	0	0	0	0	0	0	0	0	0	0	0	0	0	0	0	0	0	0	0	0	0	0	0	0	0	0	0	0	0	0	0	0	0	0	0	0
SV_566	0	0	0	0	0	0	0	0	0	0	0	0	0	0	0	0	0	0	0	0	0	0	0	0	0	0	0	0	0	8	0	0	0	0	0	0	0	0	0	0	0	0	0	0	32	0	0	0	0
SV_567	0	0	0	0	0	0	0	0	0	0	0	0	0	0	0	0	0	0	0	0	0	0	0	0	0	0	0	0	0	0	0	0	0	0	0	0	0	0	0	0	0	0	0	0	0	0	0	0	0
SV_568	0	0	0	0	0	0	0	0	0	0	0	0	0	0	0	0	0	0	0	0	0	0	0	0	0	0	0	0	0	0	0	0	0	0	0	0	0	0	0	0	0	0	0	0	0	0	0	0	0
SV_569	0	0	0	0	0	0	0	0	0	0	0	0	0	0	0	0	0	0	0	0	0	0	0	0	0	0	0	0	0	0	0	0	0	0	0	0	0	0	0	0	0	0	0	0	0	0	0	0	0
SV_570	0	0	0	0	0	0	0	0	0	0	0	0	0	0	0	0	0	0	0	0	0	0	0	0	0	0	0	0	0	0	0	0	0	0	0	0	0	0	0	0	0	0	0	0	0	0	0	0	0
SV_571	0	0	0	0	0	0	0	0	0	0	0	0	0	0	0	0	0	0	0	0	0	0	0	0	0	0	0	0	0	0	0	0	0	0	0	0	0	0	0	0	0	0	0	0	17	0	0	0	0
SV_572	0	0	0	0	0	0	0	0	0	0	0	0	0	0	0	0	0	0	0	0	0	0	0	0	0	0	0	0	0	0	0	0	0	0	0	0	0	0	0	0	0	0	0	0	0	0	0	0	0
SV_573	0	0	0	0	0	0	0	0	0	0	0	0	0	0	0	0	0	0	0	0	0	0	0	0	0	0	0	0	0	0	0	0	0	0	0	0	0	0	0	0	0	0	0	0	0	0	0	0	0
SV_574	0	0	0	0	0	0	0	0	0	0	0	0	0	0	0	0	0	0	0	0	0	0	0	0	0	0	0	0	0	0	0	0	0	0	0	0	0	0	0	0	0	0	0	0	0	0	0	0	0
SV_575	0	0	0	0	0	0	0	0	0	0	0	0	0	0	0	0	0	0	0	0	0	0	0	0	0	0	0	0	0	0	0	0	0	0	0	0	0	0	0	0	0	0	0	0	0	0	0	0	0
SV_576	0	0	0	0	0	0	0	0	0	0	0	0	0	0	0	0	0	0	0	0	0	0	0	0	0	0	0	0	0	0	0	0	0	0	0	0	0	0	0	0	0	0	0	0	0	0	0	0	0
SV_577	0	0	0	0	0	0	0	0	0	0	0	0	0	0	0	0	0	0	0	0	0	0	0	0	0	0	0	0	0	0	0	0	0	0	0	0	0	0	0	0	0	0	0	0	0	0	0	0	0
SV_578	0	0	0	0	0	0	0	0	0	0	0	0	0	0	0	0	0	0	0	0	0	0	0	0	0	0	0	0	0	0	0	0	0	0	0	0	0	0	0	0	0	0	0	0	0	0	0	0	0
SV_579	0	0	0	0	0	0	0	0	0	0	0	0	0	0	0	0	0	0	0	0	0	0	0	0	0	0	0	0	0	0	0	0	0	0	0	0	0	0	0	0	0	0	0	0	0	0	0	0	0
SV_580	0	0	0	0	0	0	0	0	0	0	0	0	0	0	0	0	0	0	0	0	0	0	0	0	0	0	0	0	0	0	0	0	0	0	0	0	0	0	34	0	0	0	0	0	0	0	0	0	0
SV_581	0	0	0	0	0	0	0	0	0	0	0	0	0	0	0	0	0	0	0	0	0	0	0	0	0	0	0	0	0	0	0	0	0	0	0	0	0	0	0	0	0	0	0	0	0	0	0	0	0
SV_582	0	0	0	0	0	0	0	0	0	0	0	0	0	0	0	0	0	0	0	0	0	0	0	0	0	0	0	0	0	0	0	0	0	0	0	0	0	0	0	0	0	0	0	0	0	0	0	0	0
SV_583	0	0	0	0	0	0	0	0	0	0	0	0	0	0	0	0	0	0	0	0	0	0	0	0	0	0	0	0	0	0	0	0	0	0	0	0	0	0	0	0	0	0	0	0	0	0	0	0	0
SV_584	0	0	0	0	0	0	0	0	0	0	0	0	0	0	0	0	0	0	0	0	0	0	0	0	0	0	0	0	0	0	0	0	0	0	0	0	0	0	0	0	0	0	0	0	0	0	0	0	0
SV_585	0	0	0	0	0	0	0	0	0	0	0	0	0	0	0	0	0	0	0	0	0	0	0	0	0	0	0	0	0	0	0	0	0	0	0	0	0	0	0	0	0	0	0	0	0	0	0	0	0
SV_586	0	0	0	0	0	0	0	0	0	0	0	0	0	0	0	0	0	0	0	0	0	0	0	0	0	0	0	0	0	0	0	0	0	0	0	0	0	0	0	0	0	0	0	0	0	0	0	0	0
SV_587	0	0	0	0	0	0	0	0	0	0	0	0	0	0	0	0	0	0	0	0	0	0	0	0	0	0	0	0	0	0	0	0	0	0	0	0	0	0	0	0	0	0	0	0	0	0	0	0	0
SV_588	0	0	0	0	0	0	0	0	0	0	0	0	0	0	0	0	0	0	0	0	0	0	0	0	0	0	0	0	0	0	0	0	0	0	0	0	0	0	0	0	0	0	0	0	0	0	0	0	0
SV_589	0	0	0	0	0	0	0	0	0	0	0	0	0	0	0	0	0	0	0	0	0	0	0	0	0	0	0	0	0	0	0	0	0	0	0	0	0	0	0	0	0	0	0	0	32	0	0	0	0
SV_590	0	0	0	0	0	0	0	0	0	0	0	0	0	0	0	0	0	0	0	0	0	0	0	0	0	0	0	0	0	0	0	0	0	0	0	0	0	0	0	0	0	0	0	0	0	0	0	0	0
SV_591	0	0	0	0	0	0	0	0	0	0	0	0	0	0	0	0	0	0	0	0	0	0	0	0	0	0	0	0	0	0	0	0	0	0	0	0	0	0	0	0	0	0	0	0	0	0	0	0	0
SV_592	0	0	0	0	0	0	0	0	0	0	0	0	0	0	0	0	0	0	0	0	0	0	0	0	0	0	0	0	0	0	0	0	0	0	0	0	0	0	0	0	0	0	0	0	0	0	0	0	0
SV_593	0	0	0	0	0	0	0	0	0	0	0	0	0	0	0	0	0	0	0	0	0	0	0	0	0	0	0	0	0	0	0	0	0	0	0	0	0	0	0	0	0	0	0	0	0	0	0	0	0
SV_594	0	0	0	0	0	0	0	0	0	0	0	0	0	0	0	0	0	0	0	0	0	0	0	0	0	0	0	0	0	0	0	0	0	0	0	0	0	0	0	0	0	0	0	0	0	0	0	0	0
SV_595	0	0	0	0	0	0	0	0	0	0	12	0	0	0	0	0	0	0	0	0	0	0	0	0	0	0	0	0	0	0	0	0	0	0	0	0	0	0	0	0	0	0	0	0	0	0	0	0	0
SV_596	0	0	0	0	0	0	0	0	0	0	0	0	0	0	0	0	0	0	0	0	0	0	0	0	0	0	0	0	0	0	0	0	5	0	0	0	0	0	0	0	0	0	0	0	0	0	0	0	0
SV_597	0	0	0	0	0	0	0	0	0	0	0	0	0	0	0	0	0	0	0	0	0	0	0	0	0	0	0	0	0	0	0	0	0	0	0	0	0	0	0	0	0	0	0	0	0	0	0	0	0
SV_598	0	0	0	0	0	0	0	0	0	0	0	0	0	0	0	0	0	0	0	0	0	0	0	0	0	0	0	0	0	0	0	0	0	0	0	0	0	0	0	0	0	0	0	0	0	0	0	0	0
SV_599	0	0	0	0	0	0	0	0	0	0	0	0	0	0	0	0	0	0	0	0	0	0	0	0	0	0	0	0	0	0	0	0	0	0	0	0	0	0	0	0	0	0	0	0	0	0	0	0	0
SV_600	0	0	0	0	0	0	0	0	0	0	0	0	0	0	0	0	0	0	0	0	0	0	0	0	0	0	0	0	0	0	0	0	0	0	0	0	0	0	0	0	0	0	0	0	0	0	0	0	0
SV_601	0	0	0	0	0	0	0	0	0	0	0	0	0	0	0	0	0	0	0	0	0	0	0	0	0	0	0	0	0	0	0	0	0	0	0	0	0	0	0	0	0	0	0	0	0	0	0	0	0
SV_602	0	0	0	0	0	0	0	0	0	0	0	0	0	0	0	0	0	0	0	0	0	0	0	0	0	0	0	0	0	0	0	0	0	0	0	0	0	0	0	0	0	0	0	0	0	0	0	0	0
SV_603	0	0	0	0	0	0	0	0	0	0	0	0	0	0	0	0	0	0	0	0	0	0	0	0	0	0	0	0	0	0	0	0	0	0	0	0	0	0	0	0	0	0	0	0	9	0	0	0	0
SV_604	0	0	0	0	0	0	0	0	0	0	0	0	0	0	0	0	0	0	0	0	0	0	0	0	0	0	0	0	0	0	0	0	0	0	0	0	0	0	0	0	0	0	0	0	0	0	0	0	0
SV_605	0	0	0	0	0	0	0	0	0	0	0	0	0	0	0	0	0	0	0	0	0	0	0	0	0	0	0	0	0	0	0	0	0	0	0	0	0	0	0	0	0	0	0	0	0	0	0	0	0
SV_606	0	0	0	0	0	0	0	0	0	0	0	0	0	0	0	0	0	0	0	0	0	0	0	0	0	0	0	0	0	0	0	0	0	0	0	0	0	0	0	0	0	0	0	0	0	0	0	0	0
SV_607	0	0	0	0	0	0	0	0	0	0	0	0	0	0	0	0	0	0	0	0	0	0	0	0	0	0	0	0	0	0	0	0	0	0	0	0	0	0	0	0	0	0	0	0	0	0	0	0	0
SV_608	0	0	0	0	0	0	0	0	0	0	0	0	0	0	0	0	0	0	0	0	0	0	0	0	0	0	0	0	0	0	0	0	0	0	0	0	0	0	0	0	0	0	0	0	0	0	0	0	0
SV_609	0	0	0	0	0	0	0	0	0	0	0	0	0	0	0	0	0	0	0	0	0	0	0	0	0	0	0	0	0	0	0	0	0	0	0	0	0	0	0	0	0	0	0	0	0	0	0	0	0
SV_610	0	0	0	0	0	0	0	0	0	0	0	0	0	0	0	0	0	0	0	0	0	0	0	0	0	0	0	0	0	0	0	0	0	0	0	0	0	0	0	0	0	0	0	0	0	0	0	0	0
SV_611	0	0	0	0	0	0	0	0	0	0	0	0	0	0	0	0	0	0	0	0	0	0	0	0	0	0	0	0	0	0	0	0	0	0	0	0	0	0	0	0	0	0	0	0	0	0	0	0	0
SV_612	0	0	0	0	0	0	0	0	0	0	0	0	0	0	0	0	0	0	0	0	0	0	0	0	0	0	0	0	0	0	0	0	27	0	0	0	0	0	0	0	0	0	0	0	0	0	0	0	0
SV_613	0	0	0	0	0	0	0	0	0	0	0	0	0	0	0	0	0	0	0	0	0	0	0	0	0	0	0	0	0	0	0	0	0	0	0	0	0	0	0	0	0	0	0	0	0	0	0	0	0
SV_614	0	0	0	0	0	0	0	0	0	0	0	0	0	0	0	0	0	0	0	0	0	0	0	0	0	0	0	0	0	0	0	0	0	0	0	0	0	0	0	0	0	0	0	0	0	0	0	0	0
SV_615	0	0	0	0	0	0	0	0	0	0	0	0	0	0	0	0	0	0	0	0	0	0	0	0	0	0	0	0	0	0	0	0	0	0	0	0	0	0	0	0	0	0	0	0	0	0	0	0	0
SV_616	0	0	0	0	0	0	0	0	0	0	0	0	0	0	0	0	0	0	0	0	0	0	0	0	0	0	0	0	0	0	0	0	0	0	0	0	0	0	0	0	0	0	0	0	0	0	0	0	0
SV_617	0	0	0	0	0	0	0	0	0	0	0	0	0	0	0	0	0	0	20	0	0	0	0	0	0	0	0	0	0	0	0	0	0	0	0	0	0	0	0	0	0	0	0	0	0	0	0	0	0
SV_618	0	0	0	0	0	0	0	0	0	0	0	0	0	0	0	0	0	0	0	0	0	0	0	0	0	0	0	0	0	0	0	0	0	0	0	0	0	0	0	0	0	0	0	0	0	0	0	0	0
SV_619	0	0	0	0	0	0	0	0	0	0	0	0	0	0	0	0	0	0	0	0	0	0	0	0	0	0	0	0	0	0	0	0	0	0	0	0	0	0	0	0	0	0	0	0	0	0	0	0	0
SV_620	0	0	0	0	0	0	0	0	0	0	0	0	0	0	0	0	0	0	0	0	0	0	0	0	0	0	0	0	0	0	0	0	0	0	0	0	0	0	0	0	0	0	0	0	0	0	0	0	0
SV_621	0	0	0	0	0	0	0	0	0	0	0	0	0	0	0	0	0	0	0	0	0	0	0	0	0	0	0	0	0	0	0	0	0	0	0	0	0	0	0	0	0	0	0	0	4	0	0	0	0
SV_622	0	0	0	0	0	0	0	0	0	0	0	0	0	0	0	0	0	0	0	0	0	0	0	0	0	0	0	0	0	0	0	0	0	0	0	0	0	0	0	0	0	0	0	0	0	0	0	0	0
SV_623	0	0	0	0	0	0	0	0	0	0	0	0	0	0	0	0	0	0	0	0	0	0	0	0	0	0	0	0	0	0	0	0	0	0	0	0	0	0	0	0	0	0	0	0	0	0	0	0	0
SV_624	0	0	0	0	0	0	0	0	0	0	0	0	0	0	0	0	0	0	0	0	0	0	0	0	0	0	0	0	0	0	0	0	0	0	0	0	0	0	0	0	0	0	0	0	0	0	0	0	0
SV_625	0	0	0	0	0	0	0	0	0	0	0	0	0	0	0	0	0	0	0	0	0	0	0	0	0	0	0	0	0	0	0	0	0	0	0	0	0	0	0	0	0	0	0	0	0	0	0	0	0
SV_626	0	0	0	0	0	0	0	0	0	0	0	0	0	0	0	0	0	0	0	0	0	0	0	0	0	0	0	0	0	0	0	0	0	0	0	0	0	0	0	0	0	0	0	0	24	0	0	0	0
SV_627	0	0	0	0	0	0	0	0	0	0	0	0	0	0	0	0	0	0	0	0	0	0	0	0	0	0	0	0	0	0	0	0	0	0	0	0	0	0	0	0	0	0	0	0	0	0	0	0	0
SV_628	0	0	0	0	0	0	0	0	0	0	0	0	0	0	0	0	0	0	0	0	0	0	0	0	0	0	0	0	0	0	0	0	0	0	0	0	0	0	0	0	0	0	0	0	0	0	0	0	0
SV_629	0	0	0	0	0	0	0	0	0	0	0	0	0	0	0	0	0	0	0	0	0	0	0	0	0	0	0	0	0	0	0	0	0	0	0	0	0	0	0	0	0	0	0	0	0	0	0	0	0
SV_630	0	0	0	0	0	0	0	0	0	0	0	0	0	0	0	0	0	0	0	0	0	0	0	0	0	0	0	0	0	0	0	0	0	0	0	0	0	0	0	0	0	0	0	0	0	0	0	0	0
SV_631	0	0	0	0	0	0	0	0	0	0	0	0	0	0	0	0	0	0	0	0	0	0	0	0	0	0	0	0	0	0	0	0	0	0	0	0	0	0	0	0	0	0	0	0	0	0	0	0	0
SV_632	0	0	0	0	0	0	0	0	0	0	0	0	0	0	0	0	0	0	0	0	0	0	0	0	0	0	0	0	0	0	0	0	0	0	0	0	0	0	0	0	0	0	0	0	0	0	0	0	0
SV_633	0	0	0	0	0	0	0	0	0	0	0	0	0	0	0	0	0	0	0	0	0	0	0	0	0	0	0	0	0	0	0	0	0	0	0	0	0	0	0	0	0	0	0	0	0	0	0	0	0
SV_634	0	0	0	0	0	0	0	0	0	0	0	0	0	0	0	0	0	0	0	0	0	0	0	0	0	0	0	0	0	0	0	0	0	0	0	0	0	0	0	0	0	0	0	0	0	0	0	0	0
SV_635	0	0	0	0	0	0	0	0	0	0	0	0	0	0	0	0	0	0	0	0	0	0	0	0	0	0	0	0	0	0	0	0	0	0	0	0	0	0	0	0	0	0	0	0	0	0	0	0	0
SV_636	0	0	0	0	0	0	0	0	0	0	0	0	0	0	0	0	0	0	0	0	0	0	0	0	0	0	22	0	0	0	0	0	0	0	0	0	0	0	0	0	0	0	0	0	0	0	0	0	0
SV_637	0	0	0	0	0	0	0	0	0	0	0	0	0	0	0	0	0	0	0	0	0	0	0	0	0	0	0	0	0	0	0	0	22	0	0	0	0	0	0	0	0	0	0	0	0	0	0	0	0
SV_638	0	0	0	0	0	0	0	0	0	0	0	0	0	0	0	0	0	0	0	0	0	0	0	0	0	0	0	0	0	0	0	0	0	0	0	0	0	0	0	0	0	0	0	0	11	0	0	0	0
SV_639	0	0	0	0	0	0	0	0	0	0	0	0	0	0	0	0	0	0	0	0	0	0	0	0	0	0	0	0	0	0	0	0	0	0	0	0	0	0	0	0	0	0	0	0	0	0	0	0	0
SV_640	0	0	0	0	0	0	0	0	0	0	0	0	0	0	0	0	0	0	0	0	0	0	0	0	0	0	0	0	0	0	0	0	0	0	0	0	0	0	0	0	0	0	0	0	0	0	0	0	0
SV_641	0	0	0	0	0	0	0	0	0	0	0	0	0	0	0	0	0	0	0	0	0	0	0	0	0	0	0	0	0	0	0	0	0	0	0	0	0	0	0	0	0	0	0	0	0	0	0	0	0
SV_642	0	0	0	0	0	0	0	0	0	0	0	0	0	0	0	0	0	0	0	0	0	0	0	0	0	0	0	0	0	0	0	0	0	0	0	0	0	0	0	0	0	0	0	0	0	0	0	0	0
SV_643	0	0	0	0	0	0	0	0	0	0	0	0	0	0	0	0	0	0	0	0	0	0	0	0	0	0	0	0	0	0	0	0	0	0	0	0	0	0	0	0	0	0	0	0	0	0	0	0	0
SV_644	0	0	0	0	0	0	0	0	0	0	0	0	0	0	0	0	0	0	0	0	0	0	0	0	0	0	0	0	0	0	0	0	21	0	0	0	0	0	0	0	0	0	0	0	0	0	0	0	0
SV_645	0	0	0	0	0	0	0	0	0	0	0	0	0	0	0	0	0	0	0	0	0	0	0	0	0	0	0	0	0	0	0	0	0	0	0	0	0	0	0	0	0	0	0	0	21	0	0	0	0
SV_646	0	0	0	0	0	0	0	0	0	0	0	0	0	0	0	0	0	0	0	0	0	0	0	0	0	0	0	0	0	0	0	0	0	0	0	0	0	0	0	0	0	0	0	0	21	0	0	0	0
SV_647	0	0	0	0	0	0	0	0	0	0	0	0	0	0	0	0	0	0	0	0	0	0	0	0	0	0	0	0	0	0	0	0	0	0	0	0	0	0	0	0	0	0	0	0	0	0	0	0	0
SV_648	0	0	0	0	0	0	0	0	0	0	0	0	0	0	0	0	0	0	0	0	0	0	0	0	0	0	0	0	0	0	0	0	0	0	0	0	0	0	0	0	0	0	0	0	0	0	0	0	0
SV_649	0	0	3	0	0	0	0	0	0	0	0	0	0	0	0	0	0	0	0	0	0	0	0	0	0	0	0	0	0	0	0	0	0	0	0	0	0	0	0	0	0	0	0	0	0	0	0	0	0
SV_650	0	0	0	0	0	0	0	0	0	0	0	0	0	0	0	20	0	0	0	0	0	0	0	0	0	0	0	0	0	0	0	0	0	0	0	0	0	0	0	0	0	0	0	0	0	0	0	0	0
SV_651	0	0	0	0	0	0	0	0	0	0	0	0	0	0	0	10	0	0	0	0	0	0	0	0	0	0	0	0	0	0	0	0	0	0	0	0	0	0	0	0	0	0	0	0	0	0	0	0	0
SV_652	0	0	0	0	0	0	0	0	0	0	0	0	0	0	0	0	0	0	0	0	0	0	0	0	0	0	0	0	0	0	0	0	0	0	0	0	0	0	0	0	0	20	0	0	0	0	0	0	0
SV_653	0	0	0	0	0	0	0	0	0	0	0	0	0	0	0	0	0	0	0	0	0	0	0	0	0	0	0	0	0	0	0	0	0	0	0	0	0	0	0	0	0	0	0	0	0	0	0	0	0
SV_654	0	0	0	0	0	0	0	0	0	0	0	0	0	0	0	0	0	0	0	0	0	0	0	0	0	0	0	0	0	0	0	0	0	0	0	0	0	0	0	0	0	0	0	0	0	0	0	0	0
SV_655	0	0	0	0	0	0	0	0	0	0	0	0	0	0	0	0	0	0	0	0	0	0	0	0	0	0	0	0	0	0	0	0	12	0	0	0	0	0	0	0	0	0	0	0	0	0	0	0	0
SV_656	0	0	0	0	0	0	0	0	0	0	0	0	0	0	0	0	0	0	0	0	0	0	0	0	0	0	0	0	0	0	0	0	0	0	0	0	0	0	0	0	0	0	0	0	9	0	0	0	0
SV_657	0	0	0	0	0	0	0	0	0	0	0	0	0	0	0	0	0	0	0	0	0	0	0	0	0	0	0	0	0	0	0	0	0	0	0	0	0	0	0	0	0	0	0	0	0	0	0	0	0
SV_658	0	0	0	0	0	0	0	0	0	0	0	0	0	0	0	0	0	0	0	0	0	0	0	0	0	0	0	0	0	0	0	0	0	0	0	0	0	0	0	0	0	0	0	0	0	0	0	0	0
SV_659	0	0	0	0	0	0	0	0	0	0	0	0	0	0	0	0	0	0	0	0	0	0	0	0	0	0	0	0	0	0	0	0	0	0	0	0	0	0	0	0	0	0	0	0	0	0	0	0	0
SV_660	0	0	0	0	0	0	0	0	0	0	0	0	0	0	0	0	0	0	0	0	0	0	0	0	0	0	0	0	0	0	0	0	0	0	0	0	0	0	0	0	0	0	0	0	0	0	0	0	0
SV_661	0	0	0	0	0	0	0	0	0	0	0	0	0	0	0	0	0	0	0	0	0	0	0	0	0	0	0	0	0	0	0	0	0	0	0	0	0	0	0	0	0	0	0	0	0	0	0	0	0
SV_662	0	0	0	0	0	0	0	0	0	0	0	0	0	0	0	0	0	0	0	0	0	0	0	0	0	0	0	0	0	0	0	0	0	0	0	0	0	0	0	0	0	0	0	0	0	0	0	0	0
SV_663	0	0	0	0	0	0	0	0	0	0	0	0	0	0	0	0	0	0	0	0	0	0	0	0	0	0	0	0	0	0	0	0	0	0	0	0	0	0	0	0	0	0	0	0	18	0	0	0	0
SV_664	0	0	0	0	0	0	0	0	0	0	0	0	0	0	0	0	0	0	0	0	0	0	0	0	0	0	0	0	0	0	0	0	0	0	0	0	0	0	0	0	0	0	0	0	6	0	0	0	0
SV_665	0	0	0	0	0	0	0	0	0	0	0	0	0	0	0	0	0	0	0	0	0	0	0	0	0	0	0	0	0	0	0	0	0	0	0	0	0	0	0	0	0	0	0	0	0	0	0	0	0
SV_666	0	0	0	0	0	0	0	0	0	0	0	0	0	0	0	0	0	0	0	0	0	0	0	0	0	0	0	0	0	0	0	0	0	0	0	0	0	0	0	0	0	0	0	0	0	0	0	0	0
SV_667	0	0	0	0	0	0	0	0	0	0	0	0	0	0	0	0	0	0	0	0	0	0	0	0	0	0	0	0	0	0	0	0	0	0	0	0	0	0	0	0	0	0	0	0	0	0	0	0	0
SV_668	0	0	0	0	0	0	0	0	0	0	0	0	0	0	0	0	0	0	0	0	0	0	0	0	0	0	0	0	0	0	0	0	0	0	0	0	0	0	0	0	0	0	0	0	0	0	0	0	0
SV_669	0	0	0	0	0	0	0	0	0	0	0	0	0	0	0	0	0	0	0	0	0	0	0	0	0	0	0	0	0	0	0	0	0	0	0	0	0	0	0	0	0	0	0	0	0	0	0	0	0
SV_670	0	0	0	0	0	0	0	0	0	0	0	0	0	0	0	0	0	0	0	0	0	0	0	0	0	0	0	0	0	0	0	0	0	0	0	0	0	0	0	0	0	0	0	0	17	0	0	0	0
SV_671	0	0	0	0	0	0	0	0	0	0	0	0	0	0	0	0	0	0	0	0	0	0	0	0	0	0	0	0	0	0	0	0	0	0	0	0	0	0	0	0	0	0	0	0	0	0	0	0	0
SV_672	0	0	0	0	0	0	0	0	0	0	0	0	0	0	0	0	0	0	0	0	0	0	0	0	0	0	0	0	0	0	0	0	0	0	0	0	0	0	0	0	0	0	0	0	0	0	0	0	0
SV_673	0	0	0	0	0	0	0	0	0	0	0	0	0	0	0	0	0	0	0	0	0	0	0	0	0	0	0	0	0	0	0	0	0	0	0	0	0	0	0	0	0	0	0	0	0	0	0	0	0
SV_674	0	0	0	0	0	0	0	0	0	0	0	0	0	0	0	0	0	0	0	0	0	0	0	0	0	0	0	0	0	0	0	0	0	0	0	0	0	0	0	0	0	0	0	0	0	0	0	0	0
SV_675	0	0	0	0	0	0	0	0	0	0	0	0	0	0	0	0	0	0	0	0	0	0	0	0	0	0	0	0	0	0	0	0	0	0	0	0	0	0	0	0	0	0	0	0	0	0	0	0	0
SV_676	0	0	0	0	0	0	0	0	0	0	0	0	0	0	0	0	0	0	0	0	0	0	0	0	0	0	0	0	0	0	0	0	16	0	0	0	0	0	0	0	0	0	0	0	0	0	0	0	0
SV_677	0	0	0	0	0	0	0	0	0	0	0	0	0	0	0	0	0	0	0	0	0	0	0	0	0	0	0	0	0	0	0	0	0	0	0	0	0	0	0	0	0	0	0	0	16	0	0	0	0
SV_678	0	0	0	0	0	0	0	0	0	0	0	0	0	0	0	0	0	0	0	0	0	0	0	0	0	0	0	0	0	0	0	0	0	0	0	0	0	0	0	0	0	0	0	0	0	0	0	0	0
SV_679	0	0	0	0	0	0	0	0	0	0	0	0	0	0	0	0	0	0	0	0	0	0	0	0	0	0	0	0	0	0	0	0	0	0	0	0	0	0	0	0	0	0	0	0	0	0	0	0	0
SV_680	0	0	0	0	0	0	0	0	0	0	0	0	0	0	0	0	0	0	0	0	0	0	0	0	0	0	0	0	0	0	0	0	0	0	0	0	0	0	0	0	0	0	0	0	0	0	0	0	0
SV_681	0	0	0	0	0	0	0	0	0	0	0	0	0	0	0	0	0	0	0	0	0	0	0	0	0	0	0	0	0	0	0	0	0	0	0	0	0	0	0	0	0	0	0	0	0	0	0	0	0
SV_682	0	0	0	0	0	0	0	0	0	0	0	0	0	0	0	0	0	0	0	0	0	0	0	0	0	0	0	0	0	0	0	0	0	0	0	0	0	0	0	0	0	0	0	0	0	0	0	0	0
SV_683	0	0	0	0	0	0	0	0	0	0	0	0	0	0	0	0	0	0	0	0	0	0	0	0	0	0	0	0	0	0	0	0	0	0	0	0	0	0	0	0	0	0	0	0	0	0	0	0	0
SV_684	0	0	0	0	0	0	0	0	0	0	0	0	0	0	0	0	0	0	0	0	0	0	0	0	0	0	0	0	0	0	0	0	0	0	0	0	0	0	0	0	0	0	0	0	0	0	0	0	0
SV_685	0	0	0	0	0	0	0	0	0	0	0	0	0	0	0	0	0	0	0	0	0	0	0	0	0	0	0	0	0	0	0	0	0	0	0	0	0	0	0	0	0	0	0	0	0	0	0	0	0
SV_686	0	0	0	0	0	0	0	0	0	0	0	0	0	0	0	0	0	0	0	0	0	0	0	0	0	0	0	0	0	0	0	0	15	0	0	0	0	0	0	0	0	0	0	0	0	0	0	0	0
SV_687	0	0	0	0	0	0	0	0	0	0	0	0	0	0	0	0	0	0	0	0	0	0	0	0	0	0	0	0	0	0	0	0	0	0	0	0	0	0	15	0	0	0	0	0	0	0	0	0	0
SV_688	0	0	0	0	0	0	0	0	0	0	0	0	0	0	0	0	0	0	0	0	0	0	0	0	0	0	0	0	0	0	0	0	0	0	0	0	0	0	0	0	0	0	0	0	0	0	0	0	0
SV_689	0	0	0	0	0	0	0	0	0	0	0	0	0	0	0	0	0	0	0	0	0	0	0	0	0	0	0	0	0	0	0	0	0	0	0	0	0	0	0	0	0	0	0	0	0	0	0	0	0
SV_690	0	0	0	0	0	0	0	0	0	0	0	0	0	0	0	0	0	0	0	0	0	0	0	0	0	0	0	0	0	0	0	0	0	0	0	0	0	0	0	0	0	0	0	0	0	0	0	0	0
SV_691	0	0	0	0	0	0	0	0	0	0	0	0	0	0	0	0	0	0	0	0	0	0	0	0	0	0	0	0	0	0	0	0	0	0	0	0	0	0	0	0	0	0	0	0	0	0	0	0	0
SV_692	0	0	0	0	0	0	0	0	0	0	0	0	0	0	0	0	0	0	0	0	0	0	0	0	0	0	0	0	0	0	0	0	0	0	0	0	0	0	0	0	0	0	0	0	0	0	0	0	0
SV_693	0	0	0	0	0	0	0	0	0	0	0	0	0	0	0	0	0	0	0	0	0	0	0	0	0	0	0	0	0	0	0	0	0	0	0	0	0	0	0	0	0	0	0	0	0	0	0	0	0
SV_694	0	0	0	0	0	0	0	0	0	0	0	0	0	0	0	0	0	0	0	0	0	0	0	0	0	0	0	0	0	0	0	0	0	0	0	0	0	0	0	0	0	0	0	0	0	0	0	0	0
SV_695	0	0	0	0	0	0	0	0	0	0	0	0	0	0	0	0	0	0	0	0	0	0	0	0	0	0	0	0	0	0	0	0	0	0	0	0	0	0	0	0	0	0	0	0	0	0	0	0	0
SV_696	0	0	0	0	0	0	0	0	0	0	0	0	0	0	0	0	0	0	0	0	0	0	0	0	0	0	0	0	0	0	0	0	0	0	0	0	0	0	0	0	0	0	0	0	0	0	0	0	0
SV_697	0	0	0	0	0	0	0	0	0	0	0	0	0	0	0	0	0	0	0	0	0	0	0	0	0	0	0	0	0	0	0	0	0	0	0	0	0	0	0	0	0	0	0	0	0	0	0	0	0
SV_698	0	0	0	0	0	0	0	0	0	0	0	0	0	0	0	14	0	0	0	0	0	0	0	0	0	0	0	0	0	0	0	0	0	0	0	0	0	0	0	0	0	0	0	0	0	0	0	0	0
SV_699	0	0	0	0	0	0	0	0	0	0	0	0	0	0	0	0	0	0	0	0	0	0	0	0	0	0	0	0	0	0	0	0	3	0	0	0	0	0	0	0	0	0	0	0	0	0	0	0	0
SV_700	0	0	0	0	0	0	0	0	0	0	0	0	0	0	0	0	0	0	0	0	0	0	0	0	0	0	0	0	0	0	0	0	0	0	0	0	0	0	0	0	0	0	0	0	0	0	0	0	0
SV_701	0	0	0	0	0	0	0	0	0	0	0	0	0	0	0	0	0	0	0	0	0	0	0	0	0	0	0	0	0	0	0	0	0	0	0	0	0	0	0	0	0	0	0	0	0	0	0	0	0
SV_702	0	0	0	0	0	0	0	0	0	0	0	0	0	0	0	0	0	0	0	0	0	0	0	0	0	0	0	0	0	0	0	0	0	0	0	0	0	0	0	0	0	0	0	0	0	0	0	0	0
SV_703	0	0	0	0	0	0	0	0	0	0	0	0	0	0	0	0	0	0	0	0	0	0	0	0	0	0	0	0	0	0	0	0	0	0	0	0	0	0	0	0	0	0	0	0	0	0	0	0	0
SV_704	0	0	0	0	0	0	0	0	0	0	0	0	0	0	0	0	0	0	0	0	0	0	0	0	0	0	0	0	0	0	0	0	0	0	0	0	0	0	0	0	0	0	0	0	0	0	0	0	0
SV_705	0	0	0	0	0	0	0	0	0	0	0	0	0	0	0	0	0	0	0	0	0	0	0	0	0	0	0	0	0	0	0	0	0	0	0	0	0	0	0	0	0	0	0	0	0	0	13	0	0
SV_706	0	0	0	0	0	0	0	0	0	0	0	0	0	0	0	0	0	0	0	0	0	0	0	0	0	0	0	0	0	0	0	0	0	0	0	0	0	0	0	0	0	0	0	0	0	0	0	0	5
SV_707	0	0	0	0	0	0	0	0	0	0	0	0	0	0	0	0	0	0	0	0	0	0	0	0	0	0	0	0	0	0	0	0	0	0	0	0	0	0	0	0	0	0	0	0	0	0	0	0	0
SV_708	0	0	0	0	0	0	0	0	0	0	0	0	0	0	0	0	0	0	0	0	0	0	0	0	0	0	0	0	0	0	0	0	0	0	0	0	0	0	0	0	0	0	0	0	0	0	0	0	0
SV_709	0	0	0	0	0	0	0	0	0	0	0	0	0	0	0	0	0	0	0	0	0	0	0	0	0	0	0	0	0	0	0	0	0	0	0	0	0	0	0	0	0	0	0	0	0	0	0	0	0
SV_710	0	0	0	0	0	0	0	0	0	0	0	0	0	0	0	0	0	0	0	0	0	0	0	0	0	0	0	0	0	0	0	0	0	0	0	0	0	0	0	0	0	0	0	0	0	0	0	0	0
SV_711	0	0	0	0	0	0	0	0	0	0	0	0	0	0	0	0	0	0	0	0	0	0	0	0	0	0	0	0	0	0	0	0	0	0	0	0	0	0	0	0	0	0	0	0	0	0	0	0	0
SV_712	0	0	0	0	0	0	0	0	0	0	0	0	0	0	0	0	0	0	0	0	0	0	0	0	0	0	0	0	0	0	0	0	0	0	0	0	0	0	0	0	0	0	0	0	0	0	0	0	0
SV_713	0	0	0	0	0	0	0	0	0	0	0	3	0	0	0	0	0	0	0	0	0	0	0	0	0	0	0	0	0	0	0	0	0	0	0	0	0	0	0	0	0	0	0	0	0	0	0	0	0
SV_714	0	0	0	0	0	0	0	0	0	0	0	0	0	0	0	0	0	0	0	0	0	0	0	0	0	0	0	0	0	0	0	0	0	0	0	0	0	0	0	0	0	0	0	0	0	0	0	0	0
SV_715	0	0	0	0	0	0	0	0	0	0	0	0	0	0	0	0	0	0	0	0	0	0	0	0	0	0	0	0	0	0	0	0	0	0	0	0	0	0	0	0	0	0	0	0	0	0	0	0	0
SV_716	0	0	0	0	0	0	0	0	0	0	0	0	0	0	0	0	0	0	0	0	0	0	0	0	0	0	0	0	0	0	0	0	0	0	0	0	0	0	0	0	0	0	0	0	0	0	0	0	0
SV_717	0	0	0	0	0	0	0	0	0	0	0	0	0	0	0	0	0	0	0	0	0	0	0	0	0	0	0	0	0	0	0	0	0	0	0	0	0	0	0	0	0	0	0	0	0	0	0	0	0
SV_718	0	0	0	0	0	0	0	0	0	0	0	0	0	0	0	0	0	0	0	0	0	0	0	0	0	0	0	0	0	0	0	0	0	0	0	0	0	0	0	0	0	0	0	0	0	0	0	0	0
SV_719	0	0	0	0	0	0	0	0	0	0	0	0	0	0	0	0	0	0	0	0	0	0	0	0	0	0	0	0	0	0	0	0	0	0	0	0	0	0	11	0	0	0	0	0	0	0	0	0	0
SV_720	0	0	0	0	0	0	0	0	0	0	0	0	0	0	0	0	0	0	0	0	0	0	0	0	0	0	0	0	0	0	0	0	0	0	0	0	0	0	0	0	0	0	0	0	11	0	0	0	0
SV_721	0	0	0	0	0	0	0	0	0	0	0	0	0	0	0	0	0	0	0	0	0	0	0	0	0	0	0	0	0	0	0	0	0	0	0	0	0	0	0	0	0	0	0	0	11	0	0	0	0
SV_722	0	0	0	0	0	0	0	0	0	0	0	0	0	0	0	0	0	0	0	0	0	0	0	0	0	0	0	0	0	0	0	0	0	0	0	0	0	0	0	0	0	0	0	0	11	0	0	0	0
SV_723	0	0	0	0	0	0	0	0	0	0	0	0	0	0	0	0	0	0	0	0	0	0	0	0	0	0	0	0	0	0	0	0	0	0	0	0	0	0	0	0	0	0	0	0	0	0	0	0	0
SV_724	0	0	0	0	0	0	0	0	0	0	0	0	0	0	0	0	0	0	0	0	0	0	0	0	0	0	0	0	0	0	0	0	0	0	0	0	0	0	0	0	0	0	0	0	0	0	0	0	0
SV_725	0	0	0	0	0	0	0	0	0	0	0	0	0	0	0	0	0	0	0	0	0	0	0	0	0	0	0	0	0	0	0	0	0	0	0	0	0	0	0	0	0	0	0	0	0	0	0	0	0
SV_726	0	0	0	0	0	0	0	0	0	0	0	0	0	0	0	0	0	0	0	0	0	0	0	0	0	0	0	0	0	0	0	0	0	0	0	0	0	0	0	0	0	0	0	0	0	0	0	0	0
SV_727	0	0	0	0	0	0	0	0	0	0	0	0	0	0	0	0	0	0	0	0	0	0	0	0	0	0	0	0	0	0	0	0	0	0	0	0	0	0	0	0	0	0	0	0	0	0	0	0	0
SV_728	0	0	0	0	0	0	0	0	0	0	0	0	0	0	0	0	0	0	0	0	0	0	0	0	0	0	0	0	0	0	0	0	0	0	0	0	0	0	0	0	0	0	0	0	0	0	0	0	0
SV_729	0	0	0	0	0	0	0	0	0	0	0	0	0	0	0	0	0	0	0	0	0	0	0	0	0	0	0	0	0	0	0	0	0	0	0	0	0	0	0	0	0	0	0	0	0	0	0	0	0
SV_730	0	0	0	0	0	0	0	0	0	0	0	0	0	0	0	0	0	0	0	0	0	0	0	0	0	0	0	0	0	0	0	0	0	0	0	0	0	0	0	0	0	0	0	0	0	0	0	0	0
SV_731	0	0	0	0	0	0	0	0	0	0	0	0	0	0	0	0	0	0	0	0	0	0	0	0	0	0	0	0	0	0	0	0	0	0	0	0	0	0	0	0	0	0	0	0	0	0	0	0	0
SV_732	0	0	0	0	0	0	0	0	0	0	0	0	0	0	0	0	0	0	0	0	0	0	0	0	0	0	0	0	0	0	0	0	0	0	0	0	0	0	0	0	0	0	0	0	0	0	0	0	0
SV_733	0	0	0	0	0	0	0	0	0	0	0	0	0	0	0	0	0	0	0	0	0	0	0	0	0	0	0	0	0	0	0	0	0	0	0	0	0	0	0	0	0	0	0	0	0	0	0	0	0
SV_734	0	0	0	0	0	0	0	0	0	0	0	0	0	0	0	0	0	0	0	0	0	0	0	0	0	0	0	0	0	0	0	0	0	0	0	0	0	0	0	0	0	0	0	0	0	0	0	0	0
SV_735	0	0	0	0	0	0	0	0	0	0	0	0	0	0	0	0	0	0	0	0	0	0	0	0	0	0	0	0	0	0	0	0	0	0	0	0	0	0	0	0	0	0	0	0	0	0	0	0	0
SV_736	0	0	0	0	0	0	0	0	0	0	0	0	0	0	0	0	0	0	0	0	0	0	0	0	0	0	0	0	0	0	0	0	0	0	0	0	0	0	0	0	0	0	0	0	0	0	0	0	0
SV_737	0	0	0	0	0	0	0	0	0	0	0	0	0	0	0	0	0	0	0	0	0	0	0	0	0	0	2	0	0	0	0	0	0	0	0	0	0	0	0	0	0	0	0	0	0	0	0	0	0
SV_738	0	0	0	0	0	0	0	0	0	0	0	0	0	0	0	0	0	0	0	0	0	0	0	0	0	0	0	0	0	0	0	0	10	0	0	0	0	0	0	0	0	0	0	0	0	0	0	0	0
SV_739	0	0	0	0	0	0	0	0	0	0	0	0	0	0	0	0	0	0	0	0	0	0	0	0	0	0	0	0	0	0	0	0	0	0	0	0	0	0	0	0	0	0	0	2	0	0	0	0	0
SV_740	0	0	0	0	0	0	0	0	0	0	0	0	0	0	0	0	0	0	0	0	0	0	0	0	0	0	0	0	0	0	0	0	0	0	0	0	0	0	0	0	0	0	0	0	0	0	0	0	0
SV_741	0	0	0	0	0	0	0	0	0	0	0	0	0	0	0	0	0	0	0	0	0	0	0	0	0	0	0	0	0	0	0	0	0	0	0	0	0	0	0	0	0	0	0	0	0	0	0	0	0
SV_742	0	0	0	0	0	0	0	0	0	0	0	0	0	0	0	0	0	0	0	0	0	0	0	0	0	0	0	0	0	0	0	0	0	0	0	0	0	0	0	0	0	0	0	0	0	0	0	0	0
SV_743	0	0	0	0	0	0	0	0	0	0	0	0	0	0	0	0	0	0	0	0	0	0	0	0	0	0	0	0	0	0	0	0	0	0	0	0	0	0	0	0	0	0	0	0	0	0	0	0	0
SV_744	0	0	0	0	0	0	0	0	0	0	0	0	0	0	0	0	0	0	0	0	0	0	0	0	0	0	0	0	0	0	0	0	0	0	0	0	0	0	0	0	0	0	0	0	0	0	0	0	0
SV_745	0	0	0	0	0	0	0	0	0	0	0	0	0	0	0	0	0	0	0	0	0	0	0	0	0	0	0	0	0	0	0	0	0	0	0	0	0	0	0	0	0	0	0	0	0	0	0	0	0
SV_746	0	0	0	0	0	0	0	0	0	0	0	0	0	0	0	0	0	0	0	0	0	0	0	0	0	0	0	0	0	0	0	0	0	0	0	0	0	0	0	0	0	0	0	0	0	0	0	0	0
SV_747	0	0	0	0	0	0	0	0	0	0	0	0	0	0	0	0	0	0	0	0	0	0	0	0	0	0	0	0	0	0	0	0	0	0	0	0	0	0	0	0	0	0	0	0	0	0	0	0	0
SV_748	0	0	0	0	0	0	0	0	0	0	0	0	0	0	0	0	0	0	0	0	0	0	0	0	0	0	0	0	0	0	0	0	0	0	0	0	0	0	0	0	0	0	0	0	0	0	0	0	0
SV_749	0	0	0	0	0	0	0	0	0	0	0	0	0	0	0	0	0	0	0	0	0	0	0	0	0	0	0	0	0	0	0	0	0	0	0	0	0	0	0	0	0	0	0	0	0	0	0	0	0
SV_750	0	0	0	0	0	0	0	0	0	0	0	0	0	0	0	0	0	0	0	0	0	0	0	0	0	0	0	0	0	0	0	0	0	0	0	0	0	0	0	0	0	0	0	0	0	0	0	0	0
SV_751	0	0	0	0	0	0	0	0	0	0	0	0	0	0	0	0	0	0	0	0	0	0	0	0	0	0	0	0	0	0	0	0	0	0	0	0	0	0	0	0	0	0	0	0	0	0	0	0	0
SV_752	0	0	0	0	0	0	0	0	0	0	0	0	0	0	0	0	0	0	0	0	0	0	0	0	0	0	0	0	0	0	0	0	0	0	0	0	0	0	0	0	0	0	0	0	0	0	0	0	0
SV_753	0	0	0	0	0	0	0	0	0	0	0	0	0	0	0	0	0	0	9	0	0	0	0	0	0	0	0	0	0	0	0	0	0	0	0	0	0	0	0	0	0	0	0	0	0	0	0	0	0
SV_754	0	0	0	0	0	0	0	0	0	0	0	0	0	0	0	0	0	0	0	0	0	0	0	0	0	0	0	0	0	0	0	0	9	0	0	0	0	0	0	0	0	0	0	0	0	0	0	0	0
SV_755	0	0	0	0	0	0	0	0	0	0	0	0	0	0	0	0	0	0	0	0	0	0	0	0	0	0	0	0	0	0	0	0	0	0	0	0	0	0	0	0	0	0	0	0	0	0	0	0	0
SV_756	0	0	0	0	0	0	0	0	0	0	0	0	0	0	0	0	0	0	0	0	0	0	0	0	0	0	0	0	0	0	0	0	0	0	0	0	0	0	0	0	0	0	0	0	0	0	0	0	0
SV_757	0	0	0	0	0	0	0	0	0	0	0	0	0	0	0	0	0	0	0	0	0	0	0	0	0	0	0	0	0	0	0	0	0	0	0	0	0	0	0	0	0	0	0	0	0	0	0	0	0
SV_758	0	0	0	0	0	0	0	0	0	0	0	0	0	0	0	0	0	0	0	0	0	0	0	0	0	0	0	0	0	0	0	0	0	0	0	0	0	0	0	0	0	0	0	0	0	0	0	0	0
SV_759	0	0	0	0	0	0	0	0	0	0	0	0	0	0	0	0	0	0	0	0	0	0	0	0	0	0	0	0	0	0	0	0	0	0	0	0	0	0	0	0	0	0	0	0	0	0	0	0	0
SV_760	0	0	0	0	0	0	0	0	0	0	0	0	0	0	0	0	0	0	0	0	0	0	0	0	0	0	0	0	0	0	0	0	0	0	0	0	0	0	0	0	0	0	0	0	0	0	0	0	0
SV_761	0	0	0	0	0	0	0	0	0	0	0	0	0	0	0	0	0	0	0	0	0	0	0	0	0	0	0	0	0	0	0	0	0	0	0	0	0	0	0	0	0	0	0	0	0	0	0	0	0
SV_762	0	0	0	0	0	0	0	0	0	0	0	0	0	0	0	0	0	0	0	0	0	0	0	0	0	0	0	0	0	0	0	0	0	0	0	0	0	0	0	0	0	0	0	0	0	0	0	0	0
SV_763	0	0	0	0	0	0	0	0	0	0	0	0	0	0	0	0	0	0	0	0	0	0	0	0	0	0	0	0	0	0	0	0	0	0	0	0	0	0	0	0	0	0	0	0	0	0	0	0	0
SV_764	0	0	0	0	0	0	0	0	0	0	0	0	0	0	0	0	0	0	0	0	0	0	0	0	0	0	0	0	0	0	0	0	0	0	0	0	0	0	0	0	0	0	0	0	0	0	0	0	0
SV_765	0	0	0	0	0	0	0	0	0	0	0	0	0	0	0	0	0	0	0	0	0	0	0	0	0	0	0	0	0	0	0	0	0	0	0	0	0	0	0	0	0	0	0	0	0	0	0	0	0
SV_766	0	0	0	0	0	0	0	0	0	0	0	0	0	0	0	0	0	0	0	0	0	0	0	0	0	0	0	0	0	0	0	0	0	0	0	0	0	0	0	0	0	0	0	0	0	0	0	0	0
SV_767	0	0	0	0	0	0	0	0	0	0	0	0	0	0	0	0	0	0	0	0	0	0	0	0	0	0	0	0	0	0	0	0	0	0	0	0	0	0	0	0	0	0	0	0	0	0	0	0	0
SV_768	0	0	0	0	0	0	0	0	0	0	0	0	0	0	0	0	0	0	0	0	0	0	0	0	0	0	0	0	0	0	0	0	0	0	0	0	0	0	0	0	0	0	0	0	0	0	0	0	0
SV_769	0	0	0	0	0	0	0	0	0	0	0	0	0	0	0	0	0	0	0	0	0	0	0	0	0	0	0	0	0	0	0	0	0	0	0	0	0	0	0	0	0	0	0	0	0	0	0	0	0
SV_770	0	0	0	0	0	0	0	0	0	0	0	0	0	0	0	0	0	0	0	0	0	0	0	0	0	0	0	0	0	0	0	0	0	0	0	0	0	0	0	0	0	0	0	0	0	0	0	0	0
SV_771	0	0	0	0	0	0	0	0	0	0	0	0	0	0	0	0	0	0	0	0	0	0	0	0	0	0	0	0	0	0	0	0	0	0	0	0	0	0	0	0	0	0	0	0	0	0	0	0	0
SV_772	0	0	0	0	0	0	0	0	0	0	0	0	0	0	0	0	0	0	0	0	0	0	0	0	0	0	0	0	0	0	0	0	0	0	0	0	0	0	0	0	0	0	0	0	0	0	0	0	0
SV_773	0	0	0	0	0	0	0	0	0	0	0	0	0	0	0	0	0	0	0	0	0	0	0	0	0	0	0	0	0	0	0	0	0	0	0	0	0	0	0	0	0	0	0	0	0	0	0	0	0
SV_774	0	0	0	0	0	0	0	0	0	0	0	0	0	0	0	0	0	0	0	0	0	0	0	0	0	0	0	0	0	0	0	0	0	0	0	0	0	0	0	0	0	0	0	0	0	0	0	0	0
SV_775	0	0	0	0	0	0	0	0	0	0	0	0	0	0	0	0	0	0	0	0	0	0	0	0	0	0	0	0	0	0	0	0	0	0	0	0	0	0	0	0	0	0	0	0	0	0	0	0	0
SV_776	0	0	0	0	0	0	0	8	0	0	0	0	0	0	0	0	0	0	0	0	0	0	0	0	0	0	0	0	0	0	0	0	0	0	0	0	0	0	0	0	0	0	0	0	0	0	0	0	0
SV_777	0	0	0	0	0	0	0	0	0	0	0	0	0	0	0	8	0	0	0	0	0	0	0	0	0	0	0	0	0	0	0	0	0	0	0	0	0	0	0	0	0	0	0	0	0	0	0	0	0
SV_778	0	0	0	0	0	0	0	0	0	0	0	0	0	0	0	0	0	0	0	0	0	0	0	0	0	0	0	0	0	0	0	0	8	0	0	0	0	0	0	0	0	0	0	0	0	0	0	0	0
SV_779	0	0	0	0	0	0	0	0	0	0	0	0	0	0	0	0	0	0	0	0	0	0	0	0	0	0	0	0	0	0	0	0	0	0	0	0	0	0	0	0	0	4	0	0	0	0	0	0	0
SV_780	0	0	0	0	0	0	0	0	0	0	0	0	0	0	0	0	0	0	0	0	0	0	0	0	0	0	0	0	0	0	0	0	0	0	0	0	0	0	0	0	0	0	0	0	0	0	0	0	0
SV_781	0	0	0	0	0	0	0	0	0	0	0	0	0	0	0	0	0	0	0	0	0	0	0	0	0	0	0	0	0	0	0	0	0	0	0	0	0	0	0	0	0	0	0	0	0	0	0	0	0
SV_782	0	0	0	0	0	0	0	0	0	0	0	0	0	0	0	0	0	0	0	0	0	0	0	0	0	0	0	0	0	0	0	0	0	0	0	0	0	0	0	0	0	0	0	0	0	0	0	0	0
SV_783	0	0	0	0	0	0	0	0	0	0	0	0	0	0	0	0	0	0	0	0	0	0	0	0	0	0	0	0	0	0	0	0	0	0	0	0	0	0	0	0	0	0	0	0	0	0	0	0	0
SV_784	0	0	0	0	0	0	0	0	0	0	0	0	0	0	0	0	0	0	0	0	0	0	0	0	0	0	0	0	0	0	0	0	0	0	0	0	0	0	0	0	0	0	0	0	0	0	0	0	0
SV_785	0	0	0	0	0	0	0	0	0	0	0	0	0	0	0	0	0	0	0	0	0	0	0	0	0	0	0	0	0	0	0	0	0	0	0	0	0	0	0	0	0	0	0	0	0	0	0	0	0
SV_786	0	0	0	0	0	0	0	0	0	0	0	0	0	0	0	0	0	0	0	0	0	0	0	0	0	0	0	0	0	0	0	0	0	0	0	0	0	0	0	0	0	0	0	0	0	0	0	0	0
SV_787	0	0	0	0	0	0	0	0	0	0	0	0	0	0	0	0	0	0	0	0	0	0	0	0	0	0	0	0	0	0	0	0	0	0	0	0	0	0	0	0	0	0	0	0	0	0	0	0	0
SV_788	0	0	0	0	0	0	0	0	0	0	0	0	0	0	0	0	0	0	0	0	0	0	0	0	0	0	0	0	0	0	0	0	0	0	0	0	0	0	0	0	0	0	0	0	0	0	0	0	0
SV_789	0	0	0	0	0	0	0	0	0	0	0	0	0	0	0	0	0	0	7	0	0	0	0	0	0	0	0	0	0	0	0	0	0	0	0	0	0	0	0	0	0	0	0	0	0	0	0	0	0
SV_790	0	0	0	0	0	0	0	0	0	0	0	0	0	0	0	0	0	0	0	0	0	0	0	0	0	0	0	0	0	0	0	0	0	0	0	0	0	0	0	0	0	0	0	0	7	0	0	0	0
SV_791	0	0	0	0	0	0	0	0	0	0	0	0	0	0	0	0	0	0	0	0	0	0	0	0	0	0	0	0	0	0	0	0	0	0	0	0	0	0	0	0	0	0	0	0	0	0	0	0	0
SV_792	0	0	0	0	0	0	0	0	0	0	0	0	0	0	0	0	0	0	0	0	0	0	0	0	0	0	0	0	0	0	0	0	0	0	0	0	0	0	0	0	0	0	0	0	0	0	0	0	0
SV_793	0	0	0	0	0	0	0	0	0	0	0	0	0	0	0	0	0	0	0	0	0	0	0	0	0	0	0	0	0	0	0	0	0	0	0	0	0	0	0	0	0	0	0	0	0	0	0	0	0
SV_794	0	0	0	0	0	0	0	0	0	0	0	0	0	0	0	0	0	0	0	0	0	0	0	0	0	0	0	0	0	0	0	0	0	0	0	0	0	0	0	0	0	0	0	0	0	0	0	0	0
SV_795	0	0	0	0	0	0	0	0	0	0	0	0	0	0	0	0	0	0	0	0	0	0	0	0	0	0	0	0	0	0	0	0	0	0	0	0	0	0	0	0	0	0	0	0	0	0	0	0	0
SV_796	0	0	0	0	0	0	0	0	0	0	0	0	0	0	0	0	0	0	0	0	0	0	0	0	0	0	0	0	0	0	0	0	0	0	0	0	0	0	0	0	0	0	0	0	0	0	0	0	0
SV_797	0	0	0	0	0	0	0	0	0	0	0	0	0	0	0	0	0	0	0	0	0	0	0	0	0	0	0	0	0	0	0	0	0	0	0	0	0	0	0	0	0	0	0	0	0	0	0	0	0
SV_798	0	0	0	0	0	0	0	0	0	0	0	0	0	0	0	0	0	0	0	0	0	0	0	0	0	0	0	0	0	0	0	0	0	0	0	0	0	0	0	0	0	0	0	0	0	0	0	0	0
SV_799	0	0	0	0	0	0	0	0	0	0	0	0	0	0	0	0	0	0	0	0	0	0	0	0	0	0	0	0	0	0	0	0	0	0	0	0	0	0	0	0	0	0	0	0	0	0	0	0	0
SV_800	0	0	0	0	0	0	0	0	0	0	0	0	0	0	0	0	0	0	0	0	0	0	0	0	6	0	0	0	0	0	0	0	0	0	0	0	0	0	0	0	0	0	0	0	0	0	0	0	0
SV_801	0	0	0	0	0	0	0	0	0	0	0	0	0	0	0	0	0	0	0	0	0	0	0	0	0	0	0	0	0	0	0	0	0	0	0	0	0	0	0	6	0	0	0	0	0	0	0	0	0
SV_802	0	0	0	0	0	0	0	0	0	0	0	0	0	0	0	0	0	0	0	0	0	0	0	0	0	0	0	0	0	0	0	0	0	0	0	0	0	0	0	0	0	0	0	0	0	0	0	0	0
SV_803	0	0	0	0	0	0	0	0	0	0	0	0	0	0	0	0	0	0	0	0	0	0	0	0	0	0	0	0	0	0	0	0	0	0	0	0	0	0	0	0	0	0	0	0	0	0	0	0	0
SV_804	0	0	0	0	0	0	0	0	0	0	0	0	0	0	0	0	0	0	0	0	0	0	0	0	0	0	0	0	0	0	0	0	0	0	0	0	0	0	0	0	0	0	0	0	0	0	0	0	0
SV_805	0	0	0	0	0	0	0	0	0	0	0	0	0	0	0	0	0	0	0	0	0	0	0	0	0	0	0	0	0	0	0	0	0	0	0	0	0	0	0	0	0	0	0	0	0	0	0	0	0
SV_806	0	0	0	0	0	0	0	0	0	0	0	0	0	0	0	0	0	0	0	0	0	0	0	0	0	0	0	0	0	0	0	0	0	0	0	0	0	0	0	0	0	0	0	0	0	0	0	0	0
SV_807	0	0	0	0	0	0	0	0	0	0	0	0	0	0	0	0	0	0	0	0	0	0	0	0	0	0	0	0	0	0	0	0	0	0	0	0	0	0	0	0	0	0	0	0	0	0	0	0	0
SV_808	0	0	0	0	0	0	0	0	0	0	0	0	0	0	0	0	0	0	0	0	0	0	0	0	0	0	0	0	0	0	0	0	0	0	0	0	0	0	0	0	0	0	0	0	0	0	0	0	0
SV_809	0	0	0	0	0	0	0	0	0	0	0	0	0	0	0	0	0	0	0	0	0	0	0	0	0	0	0	0	0	0	0	0	0	0	0	0	0	0	0	0	0	0	0	0	0	0	0	0	0
SV_810	0	0	0	0	0	0	0	0	0	0	0	0	0	0	0	0	0	0	0	0	0	0	0	0	0	0	0	0	0	0	0	0	0	0	0	0	0	0	0	0	0	0	0	0	0	0	0	0	0
SV_811	0	0	0	0	0	0	0	0	0	0	0	0	0	0	0	0	0	0	0	0	0	0	0	0	0	0	0	0	0	0	0	0	0	0	0	0	0	0	0	0	0	0	0	0	0	0	0	0	0
SV_812	0	0	0	0	0	0	0	0	0	0	0	0	0	0	0	0	0	0	0	0	0	0	0	0	0	0	0	0	0	0	0	0	0	0	0	0	0	0	0	0	0	0	0	0	0	0	0	0	0
SV_813	0	0	0	0	0	0	0	0	0	0	0	0	0	0	0	0	0	0	0	0	0	0	0	0	0	0	0	0	0	0	0	0	0	0	0	0	0	0	0	0	0	0	0	0	0	0	0	0	0
SV_814	0	0	0	0	0	0	0	0	0	0	0	0	0	0	0	0	0	0	0	0	0	0	0	0	0	0	0	0	0	0	0	0	0	0	0	0	0	0	0	0	0	0	0	0	0	0	0	0	0
SV_815	0	0	0	0	0	0	0	0	0	0	0	0	0	0	0	0	0	0	0	0	0	0	0	0	0	0	0	0	0	0	0	0	0	0	0	0	0	0	0	0	0	0	0	0	0	0	0	0	0
SV_816	0	0	0	0	0	0	0	0	0	0	0	0	0	0	0	0	0	0	0	0	0	0	0	0	0	0	0	0	0	0	0	0	0	0	0	0	0	0	0	0	0	0	0	0	0	0	0	0	0
SV_817	0	0	0	0	0	0	0	0	0	0	0	0	0	0	0	0	0	0	0	0	0	0	0	0	0	0	0	0	0	0	0	0	0	0	0	0	0	0	0	0	0	0	0	0	0	0	0	0	0
SV_818	0	0	0	0	0	0	0	0	0	0	0	0	0	0	0	0	0	0	0	0	0	0	0	0	0	0	0	0	0	0	0	0	0	0	0	0	0	0	0	0	0	0	0	0	0	0	0	0	0
SV_819	0	0	0	0	0	0	0	0	0	0	0	0	0	0	0	0	0	0	0	0	0	0	0	0	0	0	0	0	0	0	0	0	0	0	0	0	0	0	0	0	0	0	0	0	0	0	0	0	0
SV_820	0	0	0	0	0	0	0	0	0	0	0	0	0	0	0	0	0	0	0	0	0	0	0	0	0	0	0	0	0	0	0	0	0	0	0	0	0	0	0	0	0	0	0	0	0	0	0	0	0
SV_821	0	0	0	0	0	0	0	0	0	0	0	0	0	0	0	0	0	0	0	0	0	0	0	0	0	0	0	0	0	0	0	0	0	0	0	0	0	0	0	0	0	0	0	0	0	0	0	0	0
SV_822	5	0	0	0	0	0	0	0	0	0	0	0	0	0	0	0	0	0	0	0	0	0	0	0	0	0	0	0	0	0	0	0	0	0	0	0	0	0	0	0	0	0	0	0	0	0	0	0	0
SV_823	0	0	0	0	0	0	0	0	0	0	0	0	0	0	0	0	0	0	0	0	0	0	0	0	0	0	5	0	0	0	0	0	0	0	0	0	0	0	0	0	0	0	0	0	0	0	0	0	0
SV_824	0	0	0	0	0	0	0	0	0	0	0	0	0	0	0	0	0	0	0	0	0	0	0	0	0	0	5	0	0	0	0	0	0	0	0	0	0	0	0	0	0	0	0	0	0	0	0	0	0
SV_825	0	0	0	0	0	0	0	0	0	0	0	0	0	0	0	0	0	0	0	0	0	0	0	0	0	0	0	0	0	0	0	0	0	0	0	0	0	0	0	0	0	0	0	5	0	0	0	0	0
SV_826	0	0	0	0	0	0	0	0	0	0	0	0	0	0	0	0	0	0	0	0	0	0	0	0	0	0	0	0	0	0	0	0	0	0	0	0	0	0	0	0	0	0	0	0	0	0	0	0	0
SV_827	0	0	0	0	0	0	0	0	0	0	0	0	0	0	0	0	0	0	0	0	0	0	0	0	0	0	0	0	0	0	0	0	0	0	0	0	0	0	0	0	0	0	0	0	0	0	0	0	0
SV_828	0	0	0	0	0	0	0	0	0	0	0	0	0	0	0	0	0	0	0	0	0	0	0	0	0	0	0	0	0	0	0	0	0	0	0	0	0	0	0	0	0	0	0	0	0	0	0	0	0
SV_829	0	0	0	0	0	0	0	0	0	0	0	0	0	0	0	0	0	0	0	0	0	0	0	0	0	0	0	0	0	0	0	0	0	0	0	0	0	0	0	0	0	0	0	0	0	0	0	0	0
SV_830	0	0	0	0	0	0	0	0	0	0	0	0	0	0	0	0	0	0	0	0	0	0	0	0	0	0	0	0	0	0	0	0	0	0	0	0	0	0	0	0	0	0	0	0	0	0	0	0	0
SV_831	0	0	0	0	0	0	0	0	0	0	0	0	0	0	0	0	0	0	0	0	0	0	0	0	0	0	0	0	0	0	0	0	0	0	0	0	0	0	0	0	0	0	0	0	0	0	0	0	0
SV_832	0	0	0	0	0	0	0	0	0	0	0	0	0	0	0	0	0	0	0	0	0	0	0	0	0	0	0	0	0	0	0	0	0	0	0	0	0	0	0	0	0	0	0	0	0	0	0	0	0
SV_833	0	0	0	0	0	0	0	0	0	0	0	0	0	0	0	0	0	0	0	0	0	0	0	0	0	0	0	0	0	0	0	0	0	0	0	0	0	0	0	0	0	0	0	0	0	0	0	0	0
SV_834	0	0	0	0	0	0	0	0	0	0	0	0	0	0	0	0	0	0	0	0	0	0	0	0	0	0	0	0	0	0	0	0	0	0	0	0	0	0	0	0	0	0	0	0	0	0	0	0	0
SV_835	0	0	0	0	0	0	0	0	0	0	0	0	0	0	0	0	0	0	0	0	0	0	0	0	0	0	0	0	0	0	0	0	0	0	0	0	0	0	0	0	0	0	0	0	0	0	0	0	0
SV_836	0	0	0	0	0	0	0	0	0	0	0	0	0	0	0	0	0	0	0	0	0	0	0	0	0	0	0	0	0	0	0	0	0	0	0	0	0	0	0	0	0	0	0	0	0	0	0	0	0
SV_837	0	0	0	0	0	0	0	0	0	0	0	0	0	0	0	0	0	0	0	0	0	0	0	0	0	0	0	0	0	0	0	0	0	0	0	0	0	0	0	0	0	0	0	0	0	0	0	0	0
SV_838	0	0	0	0	0	0	0	0	0	0	0	0	0	0	0	0	0	0	0	0	0	0	0	0	0	0	0	0	0	0	0	0	0	0	0	0	0	0	0	0	0	0	0	0	0	0	0	0	0
SV_839	0	0	0	0	0	0	0	0	0	0	0	0	0	0	0	0	0	0	0	0	0	0	0	0	0	0	0	0	0	0	0	0	0	0	0	0	0	0	0	0	0	0	0	0	0	0	0	0	0
SV_840	0	0	0	0	0	0	0	0	0	0	0	0	0	0	0	0	0	0	0	0	0	0	0	0	0	0	0	0	0	0	0	0	0	0	0	0	0	0	0	0	0	0	0	0	0	0	0	0	0
SV_841	0	0	0	0	0	0	0	0	0	0	0	0	0	0	0	0	0	0	0	0	0	0	0	0	0	0	0	0	0	0	0	0	0	0	0	0	0	0	0	0	0	0	0	0	0	0	0	0	0
SV_842	0	0	0	0	0	0	0	0	0	0	0	0	0	0	0	0	0	0	0	0	0	0	0	0	0	0	0	0	0	0	0	0	0	0	0	0	0	0	0	0	0	0	0	0	0	0	0	0	0
SV_843	0	0	4	0	0	0	0	0	0	0	0	0	0	0	0	0	0	0	0	0	0	0	0	0	0	0	0	0	0	0	0	0	0	0	0	0	0	0	0	0	0	0	0	0	0	0	0	0	0
SV_844	0	0	0	0	0	0	0	0	0	0	0	0	0	0	0	0	0	0	0	0	0	0	0	0	0	0	0	0	0	4	0	0	0	0	0	0	0	0	0	0	0	0	0	0	0	0	0	0	0
SV_845	0	0	0	0	0	0	0	0	0	0	0	0	0	0	0	0	0	0	0	0	0	0	0	0	0	0	0	0	0	0	0	0	0	0	0	0	0	0	4	0	0	0	0	0	0	0	0	0	0
SV_846	0	0	0	0	0	0	0	0	0	0	0	0	0	0	0	0	0	0	0	0	0	0	0	0	0	0	0	0	0	0	0	0	0	0	0	0	0	0	0	0	0	0	0	0	0	0	0	4	0
SV_847	0	0	0	0	0	0	0	0	0	0	0	0	0	0	0	0	0	0	0	0	0	0	0	0	0	0	0	0	0	0	0	0	0	0	0	0	0	0	0	0	0	0	0	0	0	0	0	0	0
SV_848	0	0	0	0	0	0	0	0	0	0	0	0	0	0	0	0	0	0	0	0	0	0	0	0	0	0	0	0	0	0	0	0	0	0	0	0	0	0	0	0	0	0	0	0	0	0	0	0	0
SV_849	0	0	0	0	0	0	0	0	0	0	0	0	0	0	0	0	0	0	0	0	0	0	0	0	0	0	0	0	0	0	0	0	0	0	0	0	0	0	0	0	0	0	0	0	0	0	0	0	0
SV_850	0	0	0	0	0	0	0	0	0	0	0	0	0	0	0	0	0	0	0	0	0	0	0	0	0	0	0	0	0	0	0	0	0	0	0	0	0	0	0	0	0	0	0	0	0	0	0	0	0
SV_851	0	0	0	0	0	0	0	0	0	0	0	0	0	0	0	0	0	0	0	0	0	0	0	0	0	0	0	0	0	0	0	0	0	0	0	0	0	0	0	0	0	0	0	0	0	0	0	0	0
SV_852	0	0	0	0	0	0	0	0	0	0	0	0	0	0	0	0	0	0	0	0	0	0	0	0	0	0	0	0	0	0	0	0	0	0	0	0	0	0	0	0	0	0	0	0	0	0	0	0	0
SV_853	0	0	0	0	0	0	0	0	0	0	0	0	0	0	0	0	0	0	0	0	0	0	0	0	0	0	0	0	0	0	0	0	0	0	0	0	0	0	0	0	0	0	0	0	0	0	0	0	0
SV_854	0	0	0	0	0	0	0	0	0	0	0	0	0	0	0	0	0	0	0	0	0	0	0	0	0	0	0	0	0	0	0	0	0	0	0	0	0	0	0	0	0	0	0	0	0	0	0	0	0
SV_855	0	0	0	0	0	0	0	0	0	0	0	0	0	0	0	0	0	0	0	0	0	0	0	0	0	0	0	0	0	0	0	0	0	0	0	0	0	0	0	0	0	0	0	0	0	0	0	0	0
SV_856	0	0	0	0	0	0	0	0	0	0	0	0	0	0	0	0	0	0	0	0	0	0	0	0	0	0	0	0	0	0	0	0	0	0	0	0	0	0	0	0	0	0	0	0	0	0	0	0	0
SV_857	0	0	0	0	0	0	0	0	0	0	0	0	0	0	0	0	0	0	0	0	0	0	0	0	0	0	0	0	0	0	0	0	0	0	0	0	0	0	0	0	0	0	0	0	0	0	0	0	0
SV_858	0	0	0	0	0	0	0	0	0	0	0	0	0	0	0	0	0	0	0	0	0	0	0	0	0	0	0	0	0	0	0	0	0	0	0	0	0	0	0	0	0	0	0	0	0	0	0	0	0
SV_859	0	0	0	0	0	0	0	0	0	0	0	0	0	0	0	0	0	0	0	0	0	0	0	0	0	0	0	0	0	0	0	0	0	0	0	0	0	0	0	0	0	0	0	0	0	0	0	0	0
SV_860	0	0	0	0	0	0	0	0	0	0	0	0	0	0	0	0	0	0	0	0	0	0	0	0	0	0	0	0	0	0	0	0	0	0	0	0	0	0	0	0	0	0	0	0	0	0	0	0	0
SV_861	0	0	0	0	0	0	0	0	0	0	0	0	0	0	0	0	0	0	0	0	0	0	0	0	0	0	0	0	0	0	0	0	0	0	0	0	0	0	0	0	0	0	0	0	0	0	0	0	0
SV_862	0	0	0	0	0	0	0	0	0	0	0	0	0	0	0	0	0	0	0	0	0	0	0	0	0	0	0	0	0	0	0	0	0	0	0	0	0	0	0	0	0	0	0	0	0	0	0	0	0
SV_863	0	0	0	0	0	0	0	0	0	0	0	0	0	0	0	0	0	0	0	0	0	0	0	0	0	0	0	0	0	0	0	0	0	0	0	0	0	0	0	0	0	0	0	0	0	0	0	0	0
SV_864	0	0	0	0	0	0	0	0	0	0	0	0	0	0	0	0	0	0	0	0	0	0	0	0	0	0	0	0	0	0	0	0	0	0	0	0	0	0	0	0	0	0	0	0	0	0	0	0	0
SV_865	0	0	0	0	0	0	0	0	0	0	0	0	0	0	0	0	0	0	0	0	0	0	0	0	0	0	0	0	0	0	0	0	0	0	0	0	0	0	0	0	0	0	0	0	0	0	0	0	0
SV_866	0	0	0	0	0	0	0	0	0	0	0	0	0	0	0	0	0	0	0	0	0	0	0	0	0	0	0	0	0	0	0	0	0	0	0	0	0	0	0	0	0	0	0	0	0	0	0	0	0
SV_867	0	0	0	0	0	0	0	0	0	0	0	0	0	0	0	0	0	0	0	0	0	0	0	0	0	0	0	0	0	0	0	0	0	0	0	0	0	0	0	0	0	0	0	0	0	0	0	0	0
SV_868	0	0	0	0	0	0	0	0	0	0	0	0	0	0	0	0	0	0	0	0	0	0	0	0	0	0	0	0	0	0	0	0	0	0	0	0	0	0	0	0	0	0	0	0	0	0	0	0	0
SV_869	0	0	0	0	0	0	0	0	0	0	0	0	0	0	0	0	0	0	0	0	0	0	0	0	0	0	0	0	0	0	0	0	0	0	0	0	0	0	0	0	0	0	0	0	0	0	0	0	0
SV_870	0	0	0	0	0	0	0	0	0	0	0	0	0	0	0	0	0	0	0	0	0	0	0	0	0	0	0	0	0	0	0	0	3	0	0	0	0	0	0	0	0	0	0	0	0	0	0	0	0
SV_871	0	0	0	0	0	0	0	0	0	0	0	0	0	0	0	0	0	0	0	0	0	0	0	0	0	0	0	0	0	0	0	0	0	3	0	0	0	0	0	0	0	0	0	0	0	0	0	0	0
SV_872	0	0	0	0	0	0	0	0	0	0	0	0	0	0	0	0	0	0	0	0	0	0	0	0	0	0	0	0	0	0	0	0	0	0	0	0	0	0	3	0	0	0	0	0	0	0	0	0	0
SV_873	0	0	0	0	0	0	0	0	0	0	0	0	0	0	0	0	0	0	0	0	0	0	0	0	0	0	0	0	0	0	0	0	0	0	0	0	0	0	0	0	0	0	0	0	0	0	0	0	0
SV_874	0	0	0	0	0	0	0	0	0	0	0	0	0	0	0	0	0	0	0	0	0	0	0	0	0	0	0	0	0	0	0	0	0	0	0	0	0	0	0	0	0	0	0	0	0	0	0	0	0
SV_875	0	0	0	0	0	0	0	0	0	0	0	0	0	0	0	0	0	0	0	0	0	0	0	0	0	0	0	0	0	0	0	0	0	0	0	0	0	0	0	0	0	0	0	0	0	0	0	0	0
SV_876	0	0	0	0	0	0	0	0	0	0	0	0	0	0	0	0	0	0	0	0	0	0	0	0	0	0	0	0	0	0	0	0	0	0	0	0	0	0	0	0	0	0	0	0	0	0	0	0	0
SV_877	0	0	0	0	0	0	0	0	0	0	0	0	0	0	0	0	0	0	0	0	0	0	0	0	0	0	0	0	0	0	0	0	0	0	0	0	0	0	0	0	0	0	0	0	0	0	0	0	0
SV_878	0	0	0	0	0	0	0	0	0	0	0	0	0	0	0	0	0	0	0	0	0	0	0	0	0	0	0	0	0	0	0	0	0	0	0	0	0	0	0	0	0	0	0	0	0	0	0	0	0
SV_879	0	0	0	0	0	0	0	0	0	0	0	0	0	0	0	0	0	0	0	0	0	0	0	0	0	0	0	0	0	0	0	0	0	0	0	0	0	0	0	0	0	0	0	0	0	0	0	0	0
SV_880	0	0	0	0	0	0	0	0	0	0	0	0	0	0	0	0	0	0	0	0	0	0	0	0	0	0	0	0	0	0	0	0	0	0	0	0	0	0	0	0	0	0	0	0	0	0	0	0	0
SV_881	0	0	0	0	0	0	0	0	0	0	0	0	0	0	0	0	0	0	0	0	0	0	0	0	0	0	0	0	0	0	0	0	0	0	0	0	0	0	0	0	0	0	0	0	0	0	0	0	0
SV_882	0	0	0	0	0	0	0	0	0	0	0	0	0	0	0	0	0	0	0	0	0	0	0	0	0	0	0	0	0	0	0	0	0	0	0	0	0	0	0	0	0	0	0	0	0	0	0	0	0
SV_883	0	0	0	0	0	0	0	0	0	0	0	0	0	0	0	0	0	0	0	0	0	0	0	0	0	0	0	0	0	0	0	0	0	0	0	0	0	0	0	0	0	0	0	0	0	0	0	0	0
SV_884	0	0	0	0	0	0	0	0	0	0	0	0	0	0	0	0	0	0	0	0	0	0	0	0	0	0	0	0	0	0	0	0	0	0	0	0	0	0	0	0	0	0	0	0	0	0	0	0	0
SV_885	0	0	0	0	0	0	0	0	0	0	0	0	0	0	0	0	0	0	0	0	0	0	0	0	0	0	0	0	0	0	0	0	0	0	0	0	0	0	0	0	0	0	0	0	0	0	0	0	0
SV_886	0	0	0	0	0	0	0	0	0	0	0	0	0	0	0	0	0	0	0	0	0	0	0	0	0	0	0	0	0	0	0	0	0	0	0	0	0	0	0	0	0	0	0	0	0	0	0	0	0
SV_887	0	0	0	0	0	0	0	0	0	0	0	0	0	0	0	0	0	0	0	0	0	0	0	0	0	0	0	0	0	0	0	0	0	0	0	0	0	0	0	0	0	0	0	0	0	0	0	0	0
SV_888	0	0	0	0	0	0	0	0	0	0	0	0	0	0	0	0	0	0	0	0	0	0	0	0	0	0	0	0	0	0	0	0	0	0	0	0	0	0	0	0	0	0	0	0	0	0	0	0	0
SV_889	0	0	0	0	0	0	0	0	0	0	0	0	0	0	0	0	0	0	0	0	0	0	0	0	0	0	0	0	0	0	0	0	0	0	0	0	0	0	0	0	0	0	0	0	0	0	0	0	0
SV_890	0	0	0	0	0	0	0	0	0	0	0	0	0	0	0	0	0	0	0	0	0	0	0	0	0	0	0	0	0	0	0	0	0	0	0	0	0	0	0	0	0	0	0	0	0	0	0	0	0
SV_891	0	0	0	0	0	0	0	0	0	0	0	0	0	0	0	0	0	0	0	0	0	0	0	0	0	0	0	0	0	0	0	0	0	0	0	0	0	0	0	0	0	0	0	0	0	0	0	0	0
SV_892	0	0	0	0	0	0	0	0	0	0	0	0	0	0	0	0	0	0	0	0	0	0	0	0	0	0	0	0	0	0	0	0	0	0	0	0	0	0	0	0	0	0	0	0	0	0	0	0	0
SV_893	0	0	0	0	0	0	0	0	0	0	0	0	0	0	0	0	0	0	0	0	0	0	0	0	0	0	0	0	0	0	0	0	0	0	0	0	0	0	0	0	0	0	0	0	0	0	0	0	0
SV_894	0	0	0	0	0	0	0	0	0	0	0	0	0	0	0	0	0	0	0	0	0	0	0	0	0	0	0	0	0	0	0	0	0	0	0	0	0	0	0	0	0	0	0	0	0	0	0	0	0
SV_895	0	0	0	0	0	0	0	0	0	0	0	0	0	0	0	0	0	0	0	0	0	0	0	0	0	0	0	0	0	0	0	0	0	0	0	0	0	0	0	0	0	0	0	0	0	0	0	0	0
SV_896	0	0	0	0	0	0	0	0	0	0	0	0	0	0	0	0	0	0	0	0	0	0	0	0	0	0	0	0	0	0	0	0	0	0	0	0	0	0	0	0	0	0	0	0	0	0	0	0	0
SV_897	0	0	0	0	0	0	0	0	0	0	0	0	0	0	0	0	0	0	0	0	0	0	0	0	0	0	0	0	0	0	0	0	0	0	0	0	0	0	0	0	0	0	0	0	0	0	0	0	0
SV_898	0	0	0	0	0	0	0	0	0	0	0	0	0	0	0	0	0	0	0	0	0	0	0	0	0	0	0	0	0	0	0	0	0	0	0	0	0	0	0	0	0	0	0	0	0	0	0	0	0
SV_899	0	0	0	0	0	0	0	0	0	0	0	0	0	0	0	0	0	0	0	0	0	0	0	0	0	0	0	0	0	0	0	0	0	0	0	0	0	0	0	0	0	0	0	0	0	0	0	0	0
SV_900	0	0	0	0	0	0	0	0	0	0	0	0	0	0	0	0	0	0	0	0	0	0	0	0	0	0	2	0	0	0	0	0	0	0	0	0	0	0	0	0	0	0	0	0	0	0	0	0	0
SV_901	0	0	0	0	0	0	0	0	0	0	0	0	0	0	0	0	0	0	0	0	0	0	0	0	0	0	0	0	0	0	0	0	0	0	0	0	0	2	0	0	0	0	0	0	0	0	0	0	0
SV_902	0	0	0	0	0	0	0	0	0	0	0	0	0	0	0	0	0	0	0	0	0	0	0	0	0	0	0	0	0	0	0	0	0	0	0	0	0	0	0	0	0	0	0	0	0	0	0	0	0
SV_903	0	0	0	0	0	0	0	0	0	0	0	0	0	0	0	0	0	0	0	0	0	0	0	0	0	0	0	0	0	0	0	0	0	0	0	0	0	0	0	0	0	0	0	0	0	0	0	0	0
SV_904	0	0	0	0	0	0	0	0	0	0	0	0	0	0	0	0	0	0	0	0	0	0	0	0	0	0	0	0	0	0	0	0	0	0	0	0	0	0	0	0	0	0	0	0	0	0	0	0	0
SV_905	0	0	0	0	0	0	0	0	0	0	0	0	0	0	0	0	0	0	0	0	0	0	0	0	0	0	0	0	0	0	0	0	0	0	0	0	0	0	0	0	0	0	0	0	0	0	0	0	0
SV_906	0	0	0	0	0	0	0	0	0	0	0	0	0	0	0	0	0	0	0	0	0	0	0	0	0	0	0	0	0	0	0	0	0	0	0	0	0	0	0	0	0	0	0	0	0	0	0	0	0
SV_907	0	0	0	0	0	0	0	0	0	0	0	0	0	0	0	0	0	0	0	0	0	0	0	0	0	0	0	0	0	0	0	0	0	0	0	0	0	0	0	0	0	0	0	0	0	0	0	0	0
SV_908	0	0	0	0	0	0	0	0	0	0	0	0	0	0	0	0	0	0	0	0	0	0	0	0	0	0	0	0	0	0	0	0	0	0	0	0	0	0	0	0	0	0	0	0	0	0	0	0	0
SV_909	0	0	0	0	0	0	0	0	0	0	0	0	0	0	0	0	0	0	0	0	0	0	0	0	0	0	0	0	0	0	0	0	0	0	0	0	0	0	0	0	0	0	0	0	0	0	0	0	0
SV_910	0	0	0	0	0	0	0	0	0	0	0	0	0	0	0	0	0	0	0	0	0	0	0	0	0	0	0	0	0	0	0	0	0	0	0	0	0	0	0	0	0	0	0	0	0	0	0	0	0
SV_911	0	0	0	0	0	0	0	0	0	0	0	0	0	0	0	0	0	0	0	0	0	0	0	0	0	0	0	0	0	0	0	0	0	0	0	0	0	0	0	0	0	0	0	0	0	0	0	0	0
SV_912	0	0	0	0	0	0	0	0	0	0	0	0	0	0	0	0	0	0	0	0	0	0	0	0	0	0	0	0	0	0	0	0	0	0	0	0	0	0	0	0	0	0	0	0	0	0	0	0	0
SV_913	0	0	0	0	0	0	0	0	0	0	0	0	0	0	0	0	0	0	0	0	0	0	0	0	0	0	0	0	0	0	0	0	0	0	0	0	0	0	0	0	0	0	0	0	0	0	0	0	0
SV_914	0	0	0	0	0	0	0	0	0	0	0	0	0	0	0	0	0	0	0	0	0	0	0	0	0	0	0	0	0	0	0	0	0	0	0	0	0	0	0	0	0	0	0	0	0	0	0	0	0
SV_915	0	0	0	0	0	0	0	0	0	0	0	0	0	0	0	0	0	0	0	0	0	0	0	0	0	0	0	0	0	0	0	0	0	0	0	0	0	0	0	0	0	0	0	0	0	0	0	0	0
SV_916	0	0	0	0	0	0	0	0	0	0	0	0	0	0	0	0	0	0	0	0	0	0	0	0	0	0	0	0	0	0	0	0	0	0	0	0	0	0	0	0	0	0	0	0	0	0	0	0	0
SV_917	0	0	0	0	0	0	0	0	0	0	0	0	0	0	0	0	0	0	0	0	0	0	0	0	0	0	0	0	0	0	0	0	0	0	0	0	0	0	0	0	0	0	0	0	0	0	0	0	0
SV_918	0	0	0	0	0	0	0	0	0	0	0	0	0	0	0	0	0	0	0	0	0	0	0	0	0	0	0	0	0	0	0	0	0	0	0	0	0	0	0	0	0	0	0	0	0	0	0	0	0
SV_919	0	0	0	0	0	0	0	0	0	0	0	0	0	0	0	0	0	0	0	0	0	0	0	0	0	0	0	0	0	0	0	0	0	0	0	0	0	0	0	0	0	0	0	0	0	0	0	0	0
[truncated: 231 more columns]

## Sheet: 1F
Supplementary Data 1F. Envfit results for confounding metadata variables in urinary samples
All samples (Urine, stone): TAXONOMY SF PreOp vs. HC						Urine samples: TAXONOMY SF PreOp vs. HC						Urine samples: TAXONOMY SF PreOp vs. SF OR						Stone samples: TAXONOMY						Urine samples: FUNCTION EC - SF PreOp vs. HC						Urine samples: FUNCTION EC- SF PreOp vs. SF OR						Urine samples: FUNCTION PATHWAYS - SF PreOp vs. HC						Urine samples: FUNCTION PATHWAYS- SF PreOp vs. SF OR
		R2	Pr(>r)	Significance				R2	Pr(>r)	Significance				R2	Pr(>r)	Significance				R2	Pr(>r)	Significance				R2	Pr(>r)	Significance				R2	Pr(>r)	Significance				R2	Pr(>r)	Significance				R2	Pr(>r)	Significance
Vector variables	Patient	0.0347	0.793	ns		Vector variables	Patient	0.0037	0.972	ns		Vector variables	Patient	0.0297	0.652	ns		Vector variables	Age	0.0839	0.644	ns		Vector variables	Patient	0.0323	0.672	ns		Vector variables	Age	0.0309	0.639	ns		Vector variables	Age	0.1184	0.376	ns		Vector variables	Age	0.0736	0.33	ns
	Age	0.03	0.809	ns			Age	0.0057	0.95	ns			Age	0.0065	0.929	ns			Weight	0.0763	0.648	ns			Age	0.1166	0.221	ns			Weight_kg	0.1122	0.185	ns			Weight_kg	0.2415	0.099	ns			Weight_kg	0.1611	0.082	ns
	Weight	0.1386	0.349	ns			Weight	0.1799	0.195	ns			Weight	0.0274	0.672	ns			Height	0.1924	0.309	ns			Weight	0.0755	0.416	ns			Height_cm	0.0513	0.485	ns			Height_cm	0.1757	0.22	ns			Height_cm	0.0667	0.375	ns
	Height	0.0644	0.619	ns			Height	0.0444	0.691	ns			Height	0.0772	0.342	ns			BMI	0.0641	0.691	ns			Height	0.1046	0.263	ns			BMI	0.0879	0.265	ns			BMI	0.1548	0.264	ns			BMI	0.1311	0.133	ns
	BMI	0.237	0.151	ns			BMI	0.2	0.153	ns			BMI	0.0249	0.708	ns			Num_Stones	0.0046	0.99	ns			BMI	0.0176	0.835	ns			Num_Stones	0.0036	0.945	ns			Num_Stones	0.0474	0.777	ns			Num_Stones	0.0077	0.886	ns
	Num_Stones	0.083	0.574	ns			Num_Stones	0.0535	0.765	ns			Num_Stones	0.0295	0.695	ns			UTI_Recent	0.0999	0.587	ns			Num_Stones	0.0506	0.557	ns			UTI_Recent	0.117	0.196	ns			UTI_Recent	0.0096	0.94	ns			UTI_Recent	0.126	0.128	ns
	Activity	0.4475	0.015	*			UTI_Recent	0.0015	0.985	ns			UTI_Recent	0.0694	0.351	ns			Activity	0.0965	0.584	ns			UTI_Recent	0.1061	0.261	ns			Activity	0.1879	0.053	ns			Activity	0.2526	0.101	ns			Activity	0.2168	0.046	*
Factor variables	Cohort	0	1	ns			Activity	0.132	0.299	ns			Activity	0.0641	0.391	ns			Abx_Recent	0.2043	0.293	ns			Activity	0.1445	0.166	ns			Abx_Recent	0.0014	0.979	ns			Abx_Recent	0.0119	0.931	ns			Abx_Recent	0.0096	0.895	ns
	SampleTime	0.2819	0.01	**		Factor variables	Cohort	0	1	ns		Factor variables	SampleTime	0.2172	0.004	**		Factor variables	Sex	0.0243	0.832	ns		Factor variables	Cohort	0	1	ns		Factor variables	SampleTime	0.3249	0.001	***		Factor variables	Cohort	0	1	ns		Factor variables	SampleTime	0.3429	0.001	***
	Time	0.2819	0.01	**			Sex	0.1051	0.144	ns			Sex	0.1102	0.043	*			PCNL_URS	0	1	ns			Sex	0.0763	0.156	ns			Sex	0.039	0.29	ns			Sex	0.0101	0.854	ns			Sex	0.0217	0.512	ns
	Sex	0.1942	0.036	*			PCNL_URS	0.0528	0.417	ns			PCNL_URS	0.0436	0.275	ns			Stone_Side	0.037	0.652	ns			PCNL_URS	0	1	ns			PCNL_URS	0.0857	0.077	ns			PCNL_URS	0.1456	0.063	ns			PCNL_URS	0.0872	0.057	ns
	PCNL_URS	0.0198	0.767	ns			Stone_Side	0.0056	0.905	ns			Stone_Side	0.0006	0.975	ns			Hx_Stone	0.1041	0.242	ns			Stone_Side	0.0035	0.926	ns			Stone_Side	0.0328	0.383	ns			Stone_Side	0.0562	0.341	ns			Stone_Side	0.033	0.349	ns
	Stone_Side	0.0346	0.56	ns			Hx_Stone	0.1028	0.194	ns			Hx_Stone	0.0561	0.169	ns			UTI	0	1	ns			Hx_Stone	0.0087	0.819	ns			Hx_Stone	0.0672	0.115	ns			Hx_Stone	0.0422	0.505	ns			Hx_Stone	0.0873	0.048	*
	Hx_Stone	0.0821	0.293	ns			UTI	0	1	ns			UTI	0	1	ns			Cardiac	0.0696	0.453	ns			UTI	0	1	ns			UTI	0	1	ns			UTI	0	1	ns			UTI	0	1	ns
	UTI	0.0542	0.449	ns			Cardiac	0.0176	0.948	ns			Cardiac	0.1047	0.056	ns			Pulmonary	0.0758	0.417	ns			Cardiac	0.0559	0.251	ns			Cardiac	0.1705	0.007	**			Cardiac	0.0538	0.482	ns			Cardiac	0.1896	0.006	**
	Cardiac	0	1	ns			Pulmonary	0.0424	0.471	ns			Pulmonary	0.0057	0.853	ns			Hypertension	0.0204	0.766	ns			Pulmonary	0.068	0.168	ns			Pulmonary	0.0276	0.446	ns			Pulmonary	0.0809	0.243	ns			Pulmonary	0.025	0.452	ns
	Pulmonary	0.0762	0.301	ns			Hypertension	0.1194	0.121	ns			Hypertension	0.0342	0.368	ns			Diabetes	0.0549	0.553	ns			Hypertension	0.027	0.496	ns			Hypertension	0.0039	0.896	ns			Hypertension	0.0432	0.482	ns			Hypertension	0.0041	0.892	ns
	Hypertension	0.088	0.255	ns			Diabetes	0.017	0.745	ns			Diabetes	0.0051	0.87	ns			Thyroid	0.1084	0.228	ns			Diabetes	0.0104	0.776	ns			Diabetes	0.0174	0.604	ns			Diabetes	0.1082	0.159	ns			Diabetes	0.0154	0.638	ns
	Diabetes	0.0184	0.77	ns			Orthopaedic	0.0092	0.848	ns			Orthopaedic	0.0064	0.842	ns			IBS_IBD	0.0341	0.871	ns			Orthopaedic	0.1039	0.085	ns			Orthopaedic	0.0112	0.719	ns			Orthopaedic	0.0081	0.884	ns			Orthopaedic	0.0085	0.756	ns
	Renal_Failure	0	1	ns			Thyroid	0.0408	0.547	ns			Thyroid	0.0212	0.545	ns			Crohns	0	1	ns			Thyroid	0.0257	0.524	ns			Thyroid	0.0679	0.112	ns			Thyroid	0.1274	0.079	ns			Thyroid	0.055	0.167	ns
	Orthopaedic	0.0379	0.558	ns			IBS_IBD	0.0627	0.425	ns			IBS_IBD	0.0443	0.308	ns			Ulcerative_Colitis	0.0364	0.77	ns			IBS_IBD	0.0163	0.677	ns			IBS_IBD	0.0333	0.291	ns			IBS_IBD	0.0746	0.241	ns			IBS_IBD	0.0327	0.287	ns
	Thyroid	0	1	ns			Crohns	0.0955	0.054	ns			Crohns	0.0272	0.469	ns			Smoker	0.0779	0.395	ns			Crohns	0.014	0.776	ns			Crohns	0.0471	0.229	ns			Crohns	0.0811	0.186	ns			Crohns	0.0433	0.258	ns
	IBS_IBD	0.1071	0.225	ns			Ulcerative_Colitis	0.0526	0.59	ns			Ulcerative_Colitis	0.048	0.24	ns			Stone_major	0.3156	0.061	ns			Ulcerative_Colitis	0.0653	0.174	ns			Ulcerative_Colitis	0.0117	0.725	ns			Ulcerative_Colitis	0.0436	0.683	ns			Ulcerative_Colitis	0.0087	0.777	ns
	Gastric_Bypass	0	1	ns			Smoker	0.176	0.034	*			Smoker	0.1229	0.028	*			Opiate	0	1	ns			Smoker	0.0337	0.456	ns			Smoker	0.1027	0.035	*			Smoker	0.1244	0.091	ns			Smoker	0.1149	0.027	*
	Crohns	0.0241	0.756	ns			Abx_Recent	0.5543	0.702	ns			Abx_Recent	0.3779	0.455	ns			Statin	0.0341	0.871	ns			Stone_major	0.3156	0.73	ns			StoneType	0.362	0.006	**			Stone_major	0.0768	0.627	ns			StoneType	0.3744	0.003	**
	Ulcerative_Colitis	0.0541	0.454	ns			StoneType	0.3526	0.208	ns			StoneType	0.3706	0.004	**			ACE_inhibitor	0.0002	0.999	ns			Opiate	0.014	0.776	ns			Opiate	0.0471	0.229	ns			Opiate	0.0811	0.186	ns			Opiate	0.0433	0.258	ns
	Dietary_Restrictions	0.1879	0.723	ns			Opiate	0.0955	0.054	ns			Opiate	0.0272	0.469	ns			ARB	0.0615	0.501	ns			Statin	0.0163	0.677	ns			Statin	0.0333	0.291	ns			Statin	0.0746	0.241	ns			Statin	0.0327	0.287	ns
	Teeth	0.4566	0.656	ns			Statin	0.0627	0.425	ns			Statin	0.0443	0.308	ns									ACE_inhibitor	0.0337	0.426	ns			ACE_inhibitor	0.0083	0.767	ns			ACE_inhibitor	0.0211	0.706	ns			ACE_inhibitor	0.0089	0.761	ns
	Smoker	0.0823	0.269	ns			ACE_inhibitor	0.011	0.864	ns			ACE_inhibitor	0.0011	0.968	ns									ARB	0.0154	0.729	ns			ARB	0.0125	0.702	ns			ARB	0.0062	0.901	ns			ARB	0.023	0.523	ns
	Abx_Recent	0.1517	0.946	ns			ARB	0.0728	0.316	ns			ARB	0.0405	0.312	ns									Allopurinol	0	1	ns			Allopurinol	0.0152	0.714	ns			Allopurinol	0.0738	0.297	ns			Allopurinol	0.0129	0.782	ns
	StoneType	0.134	0.357	ns			Allopurinol	0.0865	0.148	ns			Allopurinol	0.0639	0.154	ns									SSRI_SNRI	0.0067	0.841	ns			SSRI_SNRI	0.0294	0.431	ns			SSRI_SNRI	0.0496	0.414	ns			SSRI_SNRI	0.0446	0.265	ns
							SSRI_SNRI	0.0906	0.191	ns			SSRI_SNRI	0.0364	0.341	ns									NSAID	0.0301	0.455	ns			NSAID	0.0056	0.84	ns			NSAID	0.0195	0.699	ns			NSAID	0.0058	0.856	ns
Signif. codes: 0 ‘***’ 0.001 ‘**’ 0.01 ‘*’ 0.05 ‘.’ 0.1 ‘ ’ 1							NSAID	0.1666	0.054	ns			NSAID	0.0528	0.188	ns									Calcium_channel_blocker	0.0104	0.776	ns			Calcium_channel_blocker	0.0089	0.775	ns			Calcium_channel_blocker	0.1243	0.089	ns			Calcium_channel_blocker	0.0105	0.718	ns
Permutation: free							Calcium_channel_blocker	0.0558	0.396	ns			Calcium_channel_blocker	0.0272	0.442	ns									Metformin	0.0104	0.776	ns			Metformin	0.0174	0.604	ns			Metformin	0.1082	0.159	ns			Metformin	0.0154	0.638	ns
Number of permutations: 999							Metformin	0.017	0.745	ns			Metformin	0.0051	0.87	ns									Benzodiazepine	0	1	ns			Benzodiazepine	0	1	ns			Benzodiazepine	0	1	ns			Benzodiazepine	0	1	ns
							Benzodiazepine	0	1	ns			Benzodiazepine	0	1	ns									Birth_control_pill	0.013	0.759	ns			Birth_control_pill	0.0024	0.946	ns			Birth_control_pill	0.0145	0.95	ns			Birth_control_pill	0.0117	0.708	ns
							Birth_control_pill	0.0434	0.671	ns			Birth_control_pill	0.0142	0.678	ns									Diuretic	0.0163	0.677	ns			Diuretic	0.0333	0.291	ns			Diuretic	0.0746	0.241	ns			Diuretic	0.0327	0.287	ns
							Diuretic	0.0627	0.425	ns			Diuretic	0.0443	0.308	ns									Alpha_blocker	0	1	ns			Alpha_blocker	0	1	ns			Alpha_blocker	0	1	ns			Alpha_blocker	0	1	ns
							Alpha_blocker	0	1	ns			Alpha_blocker	0	1	ns									Other	0.0378	0.381	ns			Other	0.0307	0.406	ns			Other	0.044	0.442	ns			Other	0.0333	0.378	ns
							Other	0.0212	0.671	ns			Other	0.0224	0.48	ns
						Signif. codes: 0 ‘***’ 0.001 ‘**’ 0.01 ‘*’ 0.05 ‘.’ 0.1 ‘ ’ 1
						Permutation: free
						Number of permutations: 999

## Sheet: 1G
Supplementary Data 1G. Urinary samples bacterial alpha diversity
Sample_ID	type	Observed	Chao1	se.chao1	ACE	se.ACE	Shannon	Simpson	InvSimpson	Fisher	dbp	dmn	absolute	relative	core_abundance	gini
450_PU	Healthy control urine	54	54	0	54	3.05505	1.2704	0.400183	1.66718	6.79401	0.77246	0.804609	14849	0.77246	0.899808	0.994006
451_PU	Healthy control urine	84	84	0	84	3.31483	1.93224	0.614984	2.5973	10.1452	0.611951	0.667358	24475	0.611951	0.68381	0.989474
452_PU	Healthy control urine	21	21	0	21	1.60357	2.23228	0.841363	6.30368	3.04741	0.315297	0.479292	944	0.315297	0.760855	0.992398
453_PU	Healthy control urine	32	32	0	32	2.05396	2.66183	0.897612	9.76677	5.08528	0.203717	0.341108	559	0.203717	0.644315	0.988384
454_PU	Healthy control urine	176	176	0	176	4.38748	2.90995	0.886442	8.80606	19.0079	0.243049	0.381765	48513	0.243049	0.328539	0.979815
455_PU	Healthy control urine	49	49	0	49	2.58725	1.7873	0.782251	4.59244	4.38158	0.317357	0.587183	99992	0.317357	0.41235	0.995068
456_PU	Healthy control urine	19	19	0	19	2.17643	1.77683	0.716205	3.52367	3.38105	0.483315	0.659849	449	0.483315	0.393972	0.994814
457_PU	Healthy control urine	23	23	0	23	2.34057	1.89881	0.719323	3.56282	3.76976	0.487195	0.670042	818	0.487195	0.135795	0.993717
458_PU	Healthy control urine	52	52	0	52	2.60177	2.70175	0.886189	8.7865	6.09769	0.240003	0.384121	7394	0.240003	0.594326	0.987207
459_PU	Healthy control urine	111	111	0	111	2.87581	2.51424	0.806697	5.17323	11.5824	0.391775	0.557547	65897	0.391775	0.238387	0.986108
460_PU	Healthy control urine	71	71	0	71	3.43962	2.90488	0.889297	9.03317	10.3568	0.261968	0.390915	2572	0.261968	0.321858	0.982591
461_PU	Healthy control urine	5	5	0	NA	NA	1.22814	0.650576	2.86185	0.862594	0.438163	0.819788	124	0.438163	0.904594	0.997048
462_PU	Healthy control urine	109	109	0	109	2.18418	1.62655	0.604945	2.53129	10.6691	0.600169	0.771312	175116	0.600169	0.724544	0.993415
463_PU	Healthy control urine	110	110	0	110	3.49545	2.92339	0.882048	8.47799	13.6417	0.296452	0.377317	12842	0.296452	0.51467	0.981918
464_PU	Healthy control urine	58	58	0	58	2.62613	2.946	0.90382	10.3972	8.05662	0.240045	0.349021	2586	0.240045	0.445373	0.983611
465_PU	Healthy control urine	32	32	0	32	2.62202	1.74653	0.701892	3.35449	4.29342	0.466234	0.737304	3452	0.466234	0.902485	0.99464
466_PU	Healthy control urine	28	28	0	28	2.63899	2.6338	0.866504	7.49084	6.03132	0.320968	0.401613	199	0.320968	0.670968	0.987518
467_PU	Healthy control urine	163	163	0	163	4.74633	2.61878	0.821367	5.59806	20.6257	0.308605	0.524414	17210	0.308605	0.574264	0.977935
468_PU	Healthy control urine	19	19	0	19	2.15211	2.33034	0.850623	6.69448	3.91249	0.266533	0.503006	133	0.266533	0.873747	0.99121
469_PU	Healthy control urine	56	56	0	56	3.15945	2.62607	0.871094	7.75758	6.84031	0.282772	0.420007	6948	0.282772	0.561312	0.988132
470_PU	Healthy control urine	41	41	0	41	2.83704	2.10358	0.815576	5.42228	5.41121	0.326136	0.519886	3444	0.326136	0.656723	0.993108
471_PU	Healthy control urine	39	39	0	39	2.39658	1.79213	0.719626	3.56667	5.21977	0.371837	0.738111	3409	0.371837	0.583224	0.993843
472_PU	Healthy control urine	131	131	0	131	4.86458	3.25175	0.928676	14.0205	16.1901	0.193235	0.28415	10215	0.193235	0.45843	0.977612
473_PU	Healthy control urine	20	20	0	20	2.04939	2.5338	0.902567	10.2635	3.72921	0.151515	0.296717	120	0.151515	0.679293	0.989761
474_PU	Healthy control urine	87	87	0	87	4.26965	0.661765	0.259544	1.35052	8.61665	0.855391	0.947039	178829	0.855391	0.972563	0.99762
475_PU	Healthy control urine	39	39	0	39	2.88231	2.45447	0.82599	5.74679	5.96418	0.375091	0.472688	1545	0.375091	0.699199	0.989192
476_PU	Healthy control urine	61	61	0	61	2.48932	1.5407	0.603783	2.52387	6.9093	0.59665	0.781575	28141	0.59665	0.767158	0.994839
477_PU	Healthy control urine	55	55	0	55	2.61464	1.32971	0.502239	2.009	6.36679	0.689977	0.819485	24795	0.689977	0.858137	0.995185
478_PU	Healthy control urine	57	57	0	57	2.97946	2.71017	0.872874	7.86619	7.18847	0.268437	0.461222	5358	0.268437	0.606513	0.986549
479_PU	Healthy control urine	22	22	0	22	2.30612	1.98584	0.752813	4.04552	3.96372	0.450787	0.596457	458	0.450787	0.869094	0.993425
DNAB1	Technical Negative Control	18	18	0	18	1.90029	1.95954	0.785561	4.66334	2.73317	0.387765	0.563701	767	0.387765	0.794742	0.994194
DNAB2	Technical Negative Control	13	13	0	13	1.6641	1.88264	0.792707	4.82409	2.51021	0.295711	0.566591	131	0.295711	0.862302	0.99445
DNAB3	Technical Negative Control	34	34	0	34	2.78652	2.25333	0.799821	4.99554	5.42097	0.395812	0.54555	1134	0.395812	0.746597	0.991304
PCRB1	Technical Negative Control	54	54	0	54	3.35548	2.07118	0.672799	3.05622	7.70989	0.561255	0.623983	4760	0.561255	0.700153	0.990107
PCRB2	Technical Negative Control	14	14	0	14	1.69031	1.4214	0.660328	2.94402	2.02784	0.444995	0.813677	898	0.444995	0.949455	0.996381
PCRB3	Technical Negative Control	45	45	0	45	2.56472	2.97635	0.92029	12.5455	6.81049	0.184237	0.310502	928	0.184237	0.397657	0.983875
SPIKE1_1	Technical Positive Control	34	34	0	34	2.47339	0.127756	0.0351198	1.0364	2.87658	0.982254	0.987266	383920	0.982254	0.985739	0.998779
SPIKE1_2	Technical Positive Control	17	17	0	17	1.74895	0.0510285	0.0132519	1.01343	1.36394	0.993346	0.995992	350663	0.993346	0.998637	0.998894
SPIKE1_3	Technical Positive Control	33	33	0	33	2.80692	0.0400051	0.00877092	1.00885	2.93314	0.995604	0.996641	224656	0.995604	0.998764	0.998871
SPIKE2_1	Technical Positive Control	66	66	0	66	3.1334	0.424496	0.127312	1.14589	6.43578	0.93387	0.953716	170859	0.93387	0.9584	0.997894
SPIKE2_2	Technical Positive Control	10	10	0	NA	NA	0.369977	0.173982	1.21063	0.795806	0.90518	0.98636	206457	0.90518	0.986847	0.998671
SPIKE2_3	Technical Positive Control	68	68	0	68	3.41924	0.303214	0.0951865	1.1052	6.4213	0.95086	0.975259	242551	0.95086	0.965251	0.998306
102_EC	OR environmental control	11	11	0	11	1.59545	1.48784	0.693853	3.26641	1.57339	0.483909	0.669982	827	0.483909	0.964307	0.996405
103_EC_1	OR environmental control	31	31	0	31	2.04782	2.83381	0.903787	10.3936	5.69413	0.239329	0.358232	314	0.239329	0.602134	0.985545
103_EC_2	OR environmental control	14	14	0	14	1.5353	1.1836	0.604626	2.52925	1.64998	0.508576	0.872042	4062	0.508576	0.982221	0.99721
104_EC	OR environmental control	15	15	0	15	1.54919	1.93137	0.797328	4.93408	2.38803	0.353218	0.540816	450	0.353218	0.784144	0.994409
105_EC	OR environmental control	7	7	0	7	1.30931	1.58068	0.732759	3.74194	1.63769	0.439655	0.646552	51	0.439655	0.810345	0.995962
106_EC	OR environmental control	63	63	0	63	3.11677	2.29304	0.746065	3.93801	8.41252	0.483736	0.572341	7272	0.483736	0.787468	0.988747
107_EC	OR environmental control	36	36	0	36	2.88194	2.50103	0.816656	5.45422	6.48315	0.39916	0.480792	665	0.39916	0.665666	0.988017
110_EC	OR environmental control	32	32	0	32	2.68677	2.04468	0.735238	3.77697	5.37422	0.463214	0.671346	957	0.463214	0.78364	0.99185
112_EC	OR environmental control	9	9	0	9	1.41421	1.9607	0.841311	6.30164	2.22984	0.233871	0.427419	29	0.233871	0.685484	0.993945
114_EC	OR environmental control	9	9	0	9	1.24722	1.81324	0.778564	4.51599	2.20732	0.382812	0.609375	49	0.382812	0.710938	0.994703
116_EC	OR environmental control	9	9	0	9	1.41421	1.18486	0.590371	2.44124	1.62465	0.548544	0.873786	226	0.548544	0.966019	0.99715
119_EC	OR environmental control	12	12	0	12	1.5	1.69269	0.736095	3.78924	1.89671	0.436261	0.64967	462	0.436261	0.92068	0.995551
122_EC	OR environmental control	18	18	0	18	1.76383	2.32476	0.851273	6.72375	2.93942	0.324869	0.430172	435	0.324869	0.580284	0.991205
125_EC	OR environmental control	8	8	0	NA	NA	1.32963	0.656991	2.91538	0.838959	0.526348	0.698037	6113	0.526348	0.697606	0.996826
126_EC	OR environmental control	23	23	0	23	2.37743	2.54417	0.887495	8.88849	4.79697	0.206957	0.370435	119	0.206957	0.547826	0.989578
127_EC	OR environmental control	10	10	0	10	1.26491	1.87695	0.801355	5.03411	1.7748	0.29697	0.583838	147	0.29697	0.573737	0.994514
130_EC	OR environmental control	17	17	0	17	1.97037	1.55086	0.682758	3.15217	2.73054	0.41074	0.788099	566	0.41074	0.908563	0.995633
134_EC	OR environmental control	11	11	0	11	1.65145	1.88311	0.813058	5.34926	2.08815	0.287841	0.483871	116	0.287841	0.424318	0.994557
136_EC	OR environmental control	11	11	0	11	1.59545	0.570739	0.218905	1.28025	1.63209	0.881713	0.936139	1215	0.881713	0.948476	0.998215
137_EC	OR environmental control	11	11	0	11	1.59545	1.79278	0.755445	4.08906	2.15927	0.422857	0.631429	148	0.422857	0.88	0.994995
144_EC	OR environmental control	5	5	0	NA	NA	1.42935	0.723133	3.61184	0.854662	0.418919	0.668919	124	0.418919	0.868243	0.996401
147_EC	OR environmental control	4	4	0	4	1	0.959578	0.520821	2.0869	0.880058	0.646341	0.878049	53	0.646341	0.878049	0.997809
149_EC	OR environmental control	14	14	0	14	1.87083	2.10077	0.827306	5.7906	3.04553	0.334448	0.491639	100	0.334448	0.61204	0.993322
152_EC	OR environmental control	13	13	0	13	1.51911	1.88338	0.774628	4.43711	2.02291	0.410256	0.563301	512	0.410256	0.830128	0.994574
153_EC	OR environmental control	21	21	0	21	2.26779	0.573394	0.185972	1.22846	2.82462	0.901694	0.919682	4311	0.901694	0.939552	0.99779
156_EC	OR environmental control	34	34	0	34	2.86972	3.22338	0.949037	19.6222	7.52607	0.115836	0.197947	79	0.115836	0.394428	0.979209
162_EC	OR environmental control	32	32	0	32	2.44949	2.84386	0.909264	11.021	5.99309	0.184232	0.358809	229	0.184232	0.441673	0.985535
167_EC	OR environmental control	5	5	0	5	0.894427	1.00494	0.523948	2.10061	0.866475	0.649819	0.862816	180	0.649819	0.98917	0.997734
171_EC	OR environmental control	27	27	0	27	2.55314	2.9528	0.935385	15.4763	5.67123	0.115677	0.228311	76	0.115677	0.540335	0.98439
172_EC	OR environmental control	14	14	0	14	1.85164	1.82492	0.773436	4.41377	2.27672	0.396617	0.595865	422	0.396617	0.780075	0.994912
175_EC	OR environmental control	24	24	0	24	2.22673	0.848166	0.292237	1.4129	3.4532	0.839122	0.891359	3020	0.839122	0.916088	0.996933
177_EC	OR environmental control	16	16	0	16	1.32288	2.23781	0.8512	6.72043	2.91912	0.23639	0.455587	165	0.23639	0.80659	0.992063
178_EC	OR environmental control	13	13	0	13	1.75412	2.04455	0.826667	5.76923	2.38322	0.30991	0.518919	172	0.30991	0.873874	0.99367
182_EC	OR environmental control	30	30	0	30	2.50998	2.76386	0.892114	9.26904	5.99913	0.266667	0.380791	236	0.266667	0.673446	0.986265
183_EC	OR environmental control	23	23	0	23	2.37743	2.4901	0.876708	8.1108	4.46968	0.25426	0.40498	194	0.25426	0.770642	0.990094
184_EC	OR environmental control	23	23	0	23	2.39565	0.950714	0.507	2.0284	2.51867	0.661326	0.861481	15397	0.661326	0.79336	0.997731
101_OU	OR_Urine	23	23	0	23	1.81779	1.05251	0.417449	1.71659	2.67318	0.754991	0.834374	11004	0.754991	0.838971	0.997079
102_OU	OR_Urine	19	19	0	19	2.15211	1.44736	0.668399	3.01568	2.76343	0.443696	0.798354	1186	0.443696	0.10101	0.996303
103_OU	OR_Urine	56	56	0	56	2.47487	2.58443	0.867053	7.52181	7.58901	0.231586	0.440869	2814	0.231586	0.529998	0.987631
104_OU	OR_Urine	26	26	0	26	2.35339	2.52316	0.894471	9.47604	4.00926	0.184522	0.341594	484	0.184522	0.236752	0.99004
105_OU	OR_Urine	32	32	0	32	2.8229	1.05603	0.359803	1.56202	4.74179	0.797475	0.839317	3221	0.797475	0.875959	0.99611
106_OU	OR_Urine	29	29	0	29	2.61297	1.94406	0.726098	3.65094	4.35923	0.492143	0.599763	1660	0.492143	0.741476	0.993487
107_OU	OR_Urine	11	11	0	11	1.4771	1.74261	0.773191	4.40899	1.76072	0.356828	0.60022	324	0.356828	0.754405	0.995392
111_OU	OR_Urine	10	10	0	10	1.54919	1.03652	0.568331	2.31659	1.55493	0.490664	0.926349	473	0.490664	0.95332	0.997386
112_OU	OR_Urine	54	54	0	54	2.73861	2.00678	0.763253	4.22392	5.61556	0.441974	0.570321	37239	0.441974	0.198538	0.993486
114_OU	OR_Urine	32	32	0	32	2.54337	0.759183	0.264151	1.35897	3.59281	0.856157	0.890515	22701	0.856157	0.950933	0.997464
115_OU	OR_Urine	48	48	0	48	2.70416	2.81057	0.901608	10.1635	6.98144	0.188241	0.365669	1271	0.188241	0.824645	0.986031
116_OU	OR_Urine	25	25	0	25	1.83303	1.48061	0.649793	2.85545	3.31018	0.433217	0.83328	2731	0.433217	0.913388	0.995447
119_OU	OR_Urine	11	11	0	11	1.59545	0.820917	0.518432	2.07655	1.21983	0.531564	0.977533	5347	0.531564	0.989263	0.997795
120_OU	OR_Urine	22	22	0	22	1.96561	1.50677	0.661105	2.95076	2.93966	0.452076	0.813469	2363	0.452076	0.936866	0.995689
121_OU	OR_Urine	28	28	0	28	2.47126	1.79475	0.737312	3.8068	4.08924	0.402861	0.684265	1549	0.402861	0.885566	0.994558
122_OU	OR_Urine	23	23	0	23	1.81779	2.51454	0.882031	8.47684	3.93416	0.221813	0.415623	301	0.221813	0.572587	0.989886
123_OU	OR_Urine	14	14	0	14	1.30931	0.342475	0.115827	1.131	1.4694	0.939894	0.96358	18968	0.939894	0.97681	0.998531
124_OU	OR_Urine	24	24	0	24	1.98956	2.84653	0.927871	13.864	4.64487	0.146914	0.240741	119	0.146914	0.492593	0.98589
125_OU	OR_Urine	26	26	0	26	2.00959	1.66946	0.710765	3.4574	3.46883	0.415451	0.739702	2592	0.415451	0.820324	0.995261
126_OU	OR_Urine	22	22	0	22	2.08893	2.08692	0.825126	5.71841	3.18834	0.313192	0.481177	990	0.313192	0.768744	0.993485
127_OU	OR_Urine	31	31	0	31	2.66398	0.962377	0.340129	1.51545	4.02867	0.808862	0.872612	7156	0.808862	0.911382	0.996706
128_OU	OR_Urine	26	26	0	26	2.54196	1.87747	0.64112	2.78644	4.80182	0.590317	0.626629	634	0.590317	0.802607	0.992071
130_OU	OR_Urine	20	20	0	20	2.19089	0.152768	0.0433312	1.04529	2.00465	0.978051	0.985769	42198	0.978051	0.983868	0.998751
132_OU	OR_Urine	40	40	0	40	2.824	1.82713	0.65694	2.91494	5.81203	0.558657	0.712014	3162	0.558657	0.884452	0.992804
133_OU	OR_Urine	19	19	0	19	2.10263	2.17582	0.842164	6.33569	3.15078	0.24254	0.459067	317	0.24254	0.817138	0.992815
134_OU	OR_Urine	23	23	0	23	2.39565	2.24402	0.845593	6.47637	4.36448	0.259479	0.46564	219	0.259479	0.811611	0.992179
135_OU	OR_Urine	26	26	0	26	2.48069	1.3416	0.604835	2.53059	3.7602	0.530936	0.864886	2008	0.530936	0.93707	0.996019
136_OU	OR_Urine	23	23	0	23	2.37743	2.0733	0.812024	5.31984	3.94378	0.319911	0.501119	429	0.319911	0.875466	0.992992
137_OU	OR_Urine	30	30	0	30	2.31661	1.70517	0.740424	3.85244	3.00369	0.405096	0.675394	26473	0.405096	0.865601	0.995522
140_OU	OR_Urine	33	33	0	33	2.55841	2.735	0.901329	10.1346	5.77501	0.189112	0.340401	330	0.189112	0.487106	0.987291
141_OU	OR_Urine	29	29	0	29	2.61297	1.88571	0.817049	5.46596	3.71628	0.2439	0.439547	2219	0.2439	0.826995	0.994131
142_OU	OR_Urine	42	42	0	42	3.1053	2.81437	0.905084	10.5356	7.37257	0.175423	0.317953	384	0.175423	0.774783	0.985979
143_OU	OR_Urine	20	20	0	20	2.04939	0.229022	0.0787159	1.08544	2.05642	0.959482	0.98449	33034	0.959482	0.99512	0.998714
144_OU	OR_Urine	21	21	0	21	2.22539	2.02091	0.804055	5.10348	3.27957	0.361659	0.535154	715	0.361659	0.219019	0.993915
145_OU	OR_Urine	33	33	0	33	2.34844	1.71991	0.694299	3.27117	4.50442	0.419298	0.774123	2868	0.419298	0.853216	0.994156
146_OU	OR_Urine	17	17	0	17	1.87867	1.71318	0.704351	3.38239	2.67586	0.5	0.63103	767	0.5	0.934811	0.995152
147_OU	OR_Urine	24	24	0	24	1.82574	1.64719	0.658316	2.92668	3.44554	0.545654	0.704415	1990	0.545654	0.0233068	0.994936
148_OU	OR_Urine	9	9	0	9	1.24722	1.69975	0.76233	4.20752	1.67431	0.383333	0.622222	138	0.383333	0.863889	0.995567
149_OU	OR_Urine	20	20	0	20	2.13307	1.50567	0.656633	2.91233	2.82238	0.531593	0.719371	1792	0.531593	0.921982	0.996035
151_OU	OR_Urine	19	19	0	19	2.10263	1.50763	0.659467	2.93657	2.49886	0.527356	0.753594	2641	0.527356	0.904752	0.996219
152_OU	OR_Urine	30	30	0	30	2.42212	2.00061	0.792907	4.82874	3.58947	0.378718	0.544284	5794	0.378718	0.0581737	0.993974
153_OU	OR_Urine	21	21	0	21	2.26779	2.32666	0.861414	7.21575	3.85322	0.227324	0.409854	203	0.227324	0.690929	0.991529
154_OU	OR_Urine	9	9	0	9	1.24722	0.336628	0.158536	1.18841	0.951888	0.914041	0.991363	11112	0.914041	0.996052	0.998692
155_OU	OR_Urine	38	38	0	38	2.38967	2.36021	0.855806	6.93508	4.53944	0.237211	0.439129	4651	0.237211	0.55419	0.991026
156_OU	OR_Urine	19	19	0	19	1.91943	1.4977	0.646718	2.8306	2.40532	0.54892	0.75216	3557	0.54892	0.661265	0.996196
158_OU	OR_Urine	32	32	0	32	2.33854	1.73697	0.712538	3.47872	4.1754	0.44117	0.727109	3922	0.44117	0.927222	0.9948
160_OU	OR_Urine	21	21	0	21	2.16025	0.644681	0.28066	1.39016	2.24943	0.842708	0.91496	21484	0.842708	0.852632	0.998204
161_OU	OR_Urine	16	16	0	16	1.56125	0.906918	0.411186	1.69833	1.84667	0.753904	0.862927	8063	0.753904	0.967368	0.997781
162_OU	OR_Urine	21	21	0	21	2.16025	1.84424	0.72507	3.63729	3.37844	0.46327	0.686019	782	0.46327	0.837678	0.994276
163_OU	OR_Urine	51	51	0	51	3.48667	1.04203	0.492863	1.97186	5.63932	0.685034	0.848645	32696	0.685034	0.955394	0.997282
165_OU	OR_Urine	34	34	0	34	2.06512	1.3707	0.676065	3.08704	3.85599	0.440756	0.717304	11472	0.440756	0.964308	0.996141
166_OU	OR_Urine	16	16	0	16	0.968246	1.41253	0.6175	2.61438	1.93324	0.577035	0.776139	4382	0.577035	0.953648	0.996493
167_OU	OR_Urine	15	15	0	15	1.31656	0.0711296	0.0217476	1.02223	1.22555	0.989034	0.99665	250640	0.989034	0.999428	0.998891
168_OU	OR_Urine	16	16	0	16	1.32288	2.15721	0.819582	5.54269	2.39831	0.366473	0.496034	693	0.366473	0.718667	0.992591
169_OU	OR_Urine	13	13	0	13	1.6641	1.55381	0.70312	3.36837	1.87495	0.451093	0.722685	867	0.451093	0.943288	0.996107
170_OU	OR_Urine	16	16	0	16	2	1.97099	0.800522	5.01308	2.92566	0.306802	0.580318	212	0.306802	0.945007	0.994027
171_OU	OR_Urine	24	24	0	24	2.41523	1.41281	0.652181	2.87506	3.1671	0.502829	0.79263	3111	0.502829	0.896396	0.996457
172_OU	OR_Urine	40	40	0	40	1.89737	2.00902	0.761297	4.18931	5.30755	0.400121	0.656278	3980	0.400121	0.0515733	0.992875
174_OU	OR_Urine	23	23	0	23	2.28416	0.0277408	0.00604979	1.00609	1.89919	0.99697	0.997738	344155	0.99697	0.998227	0.998901
175_OU	OR_Urine	18	18	0	18	2.06828	0.96452	0.501949	2.00783	2.10687	0.643174	0.932297	6954	0.643174	0.990196	0.99767
176_OU	OR_Urine	42	42	0	42	2.84939	2.45168	0.855664	6.9283	5.98806	0.282128	0.479032	1877	0.282128	0.769728	0.990144
177_OU	OR_Urine	21	21	0	21	2.22539	1.29834	0.611065	2.57112	2.9947	0.487959	0.874172	1621	0.487959	0.950933	0.99637
178_OU	OR_Urine	47	47	0	47	2.98934	2.09835	0.783298	4.61463	6.64378	0.336054	0.628236	2635	0.336054	0.709093	0.99188
179_OU	OR_Urine	29	29	0	29	2.03419	2.24734	0.808987	5.23525	4.44248	0.379697	0.523401	1152	0.379697	0.865854	0.991558
183_OU	OR_Urine	13	13	0	13	1.6641	0.300814	0.102636	1.11437	1.41342	0.946965	0.964667	13213	0.946965	0.98796	0.998624
184_OU	OR_Urine	22	22	0	22	2.18466	1.02291	0.51006	2.04107	2.40358	0.649555	0.906275	14741	0.649555	0.302503	0.99759
101_PU	SF PreOp urine	115	115	0	115	3.15402	1.59276	0.4722	1.89466	12.4576	0.724255	0.749884	92126	0.724255	0.819152	0.989931
102_PU	SF PreOp urine	65	65	0	65	3.3143	2.8412	0.902807	10.2888	8.77839	0.182688	0.347066	2634	0.182688	0.643848	0.985306
103_PU	SF PreOp urine	55	55	0	55	3.06298	0.262463	0.0789897	1.08576	4.95449	0.959547	0.970562	314905	0.959547	0.986547	0.998508
104_PU	SF PreOp urine	101	101	0	101	4.14824	1.52778	0.540772	2.17757	11.8797	0.656476	0.820108	38394	0.656476	0.87272	0.992456
105_PU	SF PreOp urine	117	117	0	117	2.88231	3.78274	0.964257	27.9776	14.1237	0.105002	0.170604	5871	0.105002	0.240087	0.964361
106_PU	SF PreOp urine	39	39	0	39	2.81024	1.92631	0.766506	4.28277	5.02881	0.403086	0.60075	4729	0.403086	0.662121	0.993906
107_PU1	SF PreOp urine	84	84	0	84	3.31483	1.6133	0.5975	2.48447	9.60724	0.611475	0.727283	36823	0.611475	0.804234	0.993436
107_PU2	SF PreOp urine	51	51	0	51	2.45748	1.48729	0.714657	3.50455	4.88255	0.355103	0.653069	59614	0.355103	0.0628313	0.995934
108_PU	SF PreOp urine	57	57	0	57	3.50939	0.703691	0.400287	1.66746	5.38879	0.73386	0.981108	155185	0.73386	0.0108151	0.998024
110_PU	SF PreOp urine	141	141	0	141	4.67224	1.94148	0.613709	2.58872	15.8249	0.610944	0.691708	71591	0.610944	0.767368	0.98846
111_PU	SF PreOp urine	35	35	0	35	2.36643	2.64823	0.886546	8.81415	5.57196	0.218634	0.385469	650	0.218634	0.582913	0.988133
112_PU	SF PreOp urine	46	46	0	46	2.43614	2.46315	0.850099	6.67109	6.63888	0.288899	0.460142	1957	0.288899	0.879392	0.98909
113_PU	SF PreOp urine	52	52	0	52	2.12585	2.21223	0.809074	5.23764	5.97772	0.360927	0.529338	12936	0.360927	0.424709	0.991828
114_PU	SF PreOp urine	195	195	0	195	4.41791	4.02722	0.970238	33.5995	23.0857	0.0811663	0.154486	8730	0.0811663	0.227842	0.953858
115_PU	SF PreOp urine	34	34	0	34	2.47339	3.16221	0.945765	18.4381	6.62706	0.106822	0.206463	119	0.106822	0.548474	0.980758
116_PU	SF PreOp urine	150	150	0	150	4.77214	2.79301	0.829595	5.86837	17.9842	0.387538	0.463066	29201	0.387538	0.190776	0.981239
117_PU	SF PreOp urine	66	66	0	66	2.91288	3.51183	0.954863	22.1548	10.422	0.0960027	0.187222	562	0.0960027	0.536898	0.972549
118_PU	SF PreOp urine	92	92	0	92	3.80503	0.710957	0.331936	1.49686	8.63224	0.801712	0.960151	294253	0.801712	0.973419	0.997716
119_PU	SF PreOp urine	76	76	0	76	2.9469	3.36481	0.945189	18.2445	10.7323	0.141413	0.22035	1804	0.141413	0.542447	0.976348
120_PU	SF PreOp urine	45	45	0	45	3.10555	1.14584	0.373238	1.5955	5.83417	0.789562	0.821289	10303	0.789562	0.906966	0.9952
121_PU	SF PreOp urine	58	58	0	58	3.085	2.2647	0.794131	4.85746	7.67309	0.331815	0.620997	4880	0.331815	0.859115	0.989859
122_PU	SF PreOp urine	51	51	0	51	2.12363	1.1394	0.412825	1.70307	5.31899	0.75967	0.846883	58961	0.75967	0.817997	0.996061
123_PU	SF PreOp urine	51	51	0	51	3.25396	2.60964	0.833662	6.01184	7.88202	0.365014	0.5061	1855	0.365014	0.678867	0.986534
124_PU	SF PreOp urine	63	63	0	63	3.45493	0.805317	0.241321	1.31808	7.65313	0.870241	0.900177	25029	0.870241	0.950975	0.995819
125_PU	SF PreOp urine	57	57	0	57	3.16782	2.55667	0.805681	5.14618	8.26083	0.416168	0.508243	3408	0.416168	0.648309	0.986454
126_PU	SF PreOp urine	91	91	0	91	3.63137	2.05355	0.728247	3.67981	9.12502	0.490253	0.633171	95867	0.490253	0.159471	0.991938
127_PU	SF PreOp urine	58	58	0	58	2.62613	0.888534	0.391901	1.64447	5.87701	0.760168	0.932512	86314	0.760168	0.794744	0.997212
128_PU	SF PreOp urine	62	62	0	62	2.89605	2.45774	0.773383	4.41273	8.70406	0.456383	0.536386	4923	0.456383	0.702141	0.986759
129_PU	SF PreOp urine	50	50	0	50	2.45357	2.68442	0.887915	8.92177	6.97194	0.202977	0.390077	1841	0.202977	0.503749	0.98726
130_PU	SF PreOp urine	69	69	0	69	3.50569	0.687182	0.35481	1.54993	6.3479	0.780441	0.970028	260391	0.780441	0.794204	0.998061
131_PU	SF PreOp urine	72	72	0	72	2.15703	1.37551	0.60503	2.53184	6.46324	0.554946	0.841938	247002	0.554946	0.661544	0.995866
132_PU	SF PreOp urine	48	48	0	48	3.31348	2.14239	0.809952	5.26183	6.61514	0.279765	0.542445	2620	0.279765	0.885211	0.992128
133_PU	SF PreOp urine	72	72	0	72	3.26386	2.38393	0.805589	5.14373	8.68708	0.401407	0.520703	13863	0.401407	0.675266	0.989552
134_PU	SF PreOp urine	82	82	0	82	3.5886	0.364296	0.113414	1.12792	7.9489	0.941217	0.960957	226006	0.941217	0.969445	0.998104
135_PU	SF PreOp urine	96	96	0	96	3.45808	3.57911	0.945113	18.2192	13.4227	0.174492	0.252219	2988	0.174492	0.4089	0.968634
136_PU	SF PreOp urine	73	73	0	73	3.36379	1.90222	0.639936	2.77729	8.90391	0.584719	0.691188	18925	0.584719	0.813508	0.991243
137_PU	SF PreOp urine	110	110	0	110	3.2697	1.89969	0.744975	3.92118	10.2823	0.438795	0.631733	199718	0.438795	0.701927	0.993711
138_PU	SF PreOp urine	62	62	0	62	3.00805	2.03524	0.77906	4.52612	6.73601	0.330495	0.618851	22125	0.330495	0.845679	0.992504
139_PU	SF PreOp urine	136	136	0	136	4.29432	2.9614	0.919177	12.3727	13.1083	0.151664	0.297991	63719	0.151664	0.191503	0.984167
140_PU	SF PreOp urine	155	155	0	155	5.0392	3.0594	0.880027	8.33519	20.8158	0.29476	0.416316	10507	0.29476	0.612215	0.975775
141_PU	SF PreOp urine	79	79	0	79	2.16415	3.1069	0.925891	13.4936	9.47783	0.162877	0.2718	6433	0.162877	0.451236	0.981201
142_PU	SF PreOp urine	90	90	0	90	3.53553	2.81228	0.910849	11.2169	10.5807	0.147358	0.274948	7708	0.147358	0.436587	0.985445
143_PU	SF PreOp urine	41	41	0	41	2.40933	2.7614	0.895657	9.58377	6.18685	0.224175	0.383198	1046	0.224175	0.602015	0.986802
144_PU	SF PreOp urine	78	78	0	78	3.18651	3.6311	0.958918	24.3416	12.0536	0.115083	0.177061	895	0.115083	0.422657	0.96907
145_PU	SF PreOp urine	54	54	0	54	2.73861	1.75884	0.681652	3.14121	6.74631	0.497425	0.748861	10044	0.497425	0.888223	0.993372
146_PU	SF PreOp urine	26	26	0	26	2.42582	2.30515	0.842397	6.34507	4.08062	0.263114	0.520352	627	0.263114	0.80277	0.991572
147_PU	SF PreOp urine	74	74	0	74	1.39497	2.88799	0.896102	9.62484	9.09981	0.18487	0.365281	5721	0.18487	0.588315	0.983228
148_PU	SF PreOp urine	42	42	0	42	2.65922	1.67648	0.579216	2.37652	5.5155	0.637778	0.736696	7131	0.637778	0.861283	0.993339
149_PU	SF PreOp urine	99	99	0	99	3.46702	3.38528	0.947241	18.9541	13.3482	0.0995854	0.185427	2210	0.0995854	0.391042	0.975028
150_PU	SF PreOp urine	60	60	0	60	2.76586	2.38073	0.783599	4.62105	7.55533	0.440541	0.509302	9354	0.440541	0.717468	0.988771
151_PU	SF PreOp urine	34	34	0	34	2.72785	1.00786	0.46092	1.85501	4.08984	0.699154	0.92227	11657	0.699154	0.26378	0.997069
152_PU	SF PreOp urine	54	54	0	54	2.3094	2.38474	0.810163	5.26769	7.60067	0.331243	0.589921	3063	0.331243	0.500054	0.988303
153_PU	SF PreOp urine	87	87	0	87	2.69525	2.76398	0.888968	9.0064	9.24631	0.237721	0.385213	26813	0.237721	0.352552	0.986094
154_PU	SF PreOp urine	52	52	0	52	2.94501	1.42686	0.491125	1.96512	6.77274	0.703871	0.811654	10292	0.703871	0.906579	0.993899
155_PU	SF PreOp urine	60	60	0	60	2.48663	2.39613	0.844127	6.41548	6.55275	0.279879	0.521519	17376	0.279879	0.517476	0.990386
156_PU	SF PreOp urine	131	131	0	131	3.17432	2.9754	0.905279	10.5573	14.3346	0.199954	0.339619	26679	0.199954	0.205335	0.981822
157_PU	SF PreOp urine	78	78	0	78	2.67946	2.378	0.847227	6.54568	7.96087	0.291404	0.484336	41746	0.291404	0.513765	0.99074
158_PU	SF PreOp urine	57	57	0	57	3.24983	1.0709	0.343007	1.52209	6.9953	0.808809	0.843797	19557	0.808809	0.92043	0.995366
159_PU	SF PreOp urine	89	89	0	89	3.43479	1.13771	0.531574	2.13481	8.53943	0.630524	0.892312	180900	0.630524	0.664895	0.99677
160_PU	SF PreOp urine	41	41	0	41	2.53752	2.15965	0.714263	3.49972	6.10726	0.519315	0.595579	2608	0.519315	0.730585	0.990132
161_PU	SF PreOp urine	32	32	0	32	2.33854	2.51247	0.861269	7.20817	5.61563	0.242515	0.476647	405	0.242515	0.751497	0.989019
162_PU	SF PreOp urine	41	41	0	41	2.53752	2.47613	0.845927	6.49042	6.18827	0.275536	0.522318	1284	0.275536	0.482833	0.989132
163_PU	SF PreOp urine	76	76	0	76	2.9469	2.85139	0.870481	7.72086	10.1295	0.30584	0.415396	5614	0.30584	0.748801	0.982679
164_PU	SF PreOp urine	56	56	0	56	3.24037	2.14862	0.740098	3.84761	7.63303	0.472592	0.631148	5535	0.472592	0.839737	0.990505
165_PU	SF PreOp urine	121	121	0	121	3.91437	2.95442	0.875516	8.03314	15.4463	0.255427	0.469181	9954	0.255427	0.730767	0.978989
166_PU	SF PreOp urine	58	58	0	58	2.48096	2.09343	0.76917	4.33218	6.29416	0.436272	0.568172	27582	0.436272	0.395717	0.992627
167_PU	SF PreOp urine	56	56	0	56	3.15945	0.331213	0.0924563	1.10188	5.71948	0.952526	0.965106	97371	0.952526	0.985043	0.998052
168_PU	SF PreOp urine	48	48	0	48	3.07883	3.11243	0.935092	15.4063	7.73033	0.138911	0.255929	533	0.138911	0.583789	0.981971
169_PU	SF PreOp urine	28	28	0	28	2.61861	2.32047	0.824783	5.70722	4.83565	0.360178	0.506658	568	0.360178	0.792644	0.991143
170_PU	SF PreOp urine	48	48	0	48	3.14907	1.07341	0.349763	1.5379	6.20953	0.804248	0.844389	11360	0.804248	0.937982	0.99548
171_PU	SF PreOp urine	53	53	0	53	2.12798	2.37984	0.794214	4.85942	7.0619	0.409247	0.557773	5249	0.409247	0.562529	0.98873
172_PU	SF PreOp urine	48	48	0	48	3.14907	1.89167	0.720695	3.58032	6.29339	0.484048	0.658433	6251	0.484048	0.647359	0.993613
173_PU	SF PreOp urine	48	48	0	48	2.70416	2.68943	0.852682	6.78805	7.28837	0.334976	0.478294	1767	0.334976	0.698578	0.985863
174_PU	SF PreOp urine	64	64	0	64	3.53332	0.533311	0.239916	1.31564	6.344	0.864505	0.977107	131945	0.864505	0.987518	0.998083
175_PU	SF PreOp urine	133	133	0	133	4.82007	0.974611	0.433163	1.76417	14.2106	0.721037	0.937128	118904	0.721037	0.960014	0.995711
176_PU	SF PreOp urine	61	61	0	61	2.89148	2.25793	0.835962	6.09616	6.91917	0.30842	0.50074	14385	0.30842	0.209108	0.991846
177_PU	SF PreOp urine	53	53	0	53	2.60623	2.89272	0.900704	10.0709	7.88879	0.226687	0.37316	1478	0.226687	0.675	0.984258
178_PU	SF PreOp urine	49	49	0	49	2.71052	1.00953	0.380327	1.61375	5.60953	0.778533	0.891001	27149	0.778533	0.934589	0.996523
179_PU	SF PreOp urine	24	24	0	24	1.98956	2.0982	0.772481	4.39525	3.87746	0.431373	0.569687	814	0.431373	0.854266	0.992596
180_PU	SF PreOp urine	49	49	0	49	3.01019	0.699911	0.218058	1.27887	5.69874	0.883455	0.91103	27297	0.883455	0.938863	0.996818
181_PU	SF PreOp urine	39	39	0	39	2.39658	2.82716	0.917296	12.0913	6.03061	0.142194	0.260645	551	0.142194	0.577806	0.986232
182_PU	SF PreOp urine	195	195	0	195	3.93928	3.24557	0.863127	7.30603	23.088	0.349523	0.407228	37566	0.349523	0.549043	0.967534
183_PU	SF PreOp urine	83	83	0	83	3.75452	2.02756	0.65472	2.8962	10.8399	0.575512	0.651612	13189	0.575512	0.82729	0.989392
184_PU	SF PreOp urine	40	40	0	40	2.73861	0.528495	0.187199	1.23031	3.78035	0.900537	0.931504	134063	0.900537	0.0571841	0.998167
000_CYSTINE	Stone	22	22	0	22	2.2563	0.840769	0.329786	1.49206	2.58535	0.814113	0.873996	10441	0.814113	0.841715	0.997646
101_S_L	Stone	16	16	0	16	1.85405	1.87559	0.777481	4.494	2.69026	0.349562	0.593963	359	0.349562	0.930867	0.994438
101_S_R	Stone	66	66	0	66	1.69223	2.53278	0.833168	5.99404	8.92767	0.345042	0.484991	5000	0.345042	0.73142	0.986911
102_S	Stone	4	4	0	4	0.866025	0.880271	0.468184	1.88035	0.684202	0.699153	0.889831	165	0.699153	0.809322	0.99797
103_S	Stone	51	51	0	51	3.11228	1.84386	0.742931	3.89	6.11607	0.415093	0.667683	10616	0.415093	0.882033	0.994211
104_S	Stone	29	29	0	29	2.03419	1.75631	0.740531	3.85403	3.4012	0.419347	0.630536	7196	0.419347	0.48683	0.995051
105_S	Stone	25	25	0	25	2	2.10312	0.78973	4.75578	3.77723	0.395044	0.576991	1116	0.395044	0.670442	0.992897
106_S	Stone	38	38	0	38	2.62077	1.87822	0.680188	3.12684	5.02108	0.546484	0.626068	5308	0.546484	0.666323	0.993349
107_S	Stone	15	15	0	15	1.82574	0.917633	0.332671	1.49851	2.29924	0.814578	0.845269	1274	0.814578	0.869565	0.997091
110_S	Stone	16	16	0	16	1.85405	1.20392	0.468641	1.88197	2.46231	0.720588	0.79473	1176	0.720588	0.878676	0.996584
111_S	Stone	19	19	0	19	2.10263	2.03939	0.802663	5.06747	3.06685	0.325783	0.592272	489	0.325783	0.846103	0.993591
112_S	Stone	11	11	0	11	1.59545	2.16489	0.857385	7.0119	3.11867	0.281553	0.407767	29	0.281553	0.805825	0.992555
114_S	Stone	12	12	0	12	1.29099	2.08225	0.843931	6.40743	1.97305	0.241299	0.480278	208	0.241299	0.613689	0.993409
116_S	Stone	27	27	0	27	2.37268	1.98859	0.782829	4.60468	4.1821	0.312641	0.614748	831	0.312641	0.575997	0.993369
119_S	Stone	47	47	0	47	2.69752	1.82312	0.685913	3.18383	6.16044	0.514365	0.716022	6517	0.514365	0.895659	0.993413
122_S_1	Stone	27	27	0	27	2.2771	1.81928	0.709796	3.44586	4.19668	0.483896	0.696319	1262	0.483896	0.865031	0.994168
122_S_2	Stone	93	93	0	93	2.98743	1.59457	0.564858	2.2981	9.53357	0.643428	0.770905	105748	0.643428	0.745751	0.993161
122_S_3	Stone	30	30	0	30	2.50998	1.39673	0.55351	2.23969	3.67957	0.64867	0.790297	8290	0.64867	0.759937	0.996002
125_S	Stone	37	37	0	37	2.60975	2.43039	0.885194	8.71032	4.3384	0.205161	0.363089	4500	0.205161	0.71282	0.990866
126_S	Stone	48	48	0	48	2.81366	1.0501	0.385022	1.62608	5.15443	0.780258	0.823463	44534	0.780258	0.945021	0.99669
127_S	Stone	14	14	0	14	1.79284	1.88691	0.79832	4.95836	2.23931	0.328448	0.566379	381	0.328448	0.407759	0.994732
130_S	Stone	37	37	0	37	2.84747	0.178618	0.0541473	1.05725	3.39681	0.972446	0.982706	177627	0.972446	0.996989	0.99871
134_S	Stone	20	20	0	20	2.04939	1.67344	0.722102	3.59844	2.65751	0.399554	0.719765	1969	0.399554	0.501015	0.995436
136_S	Stone	9	9	0	9	1.41421	0.523837	0.195254	1.24263	1.34436	0.895853	0.933641	972	0.895853	0.971429	0.998264
137_S	Stone	69	69	0	69	3.04079	0.751949	0.361254	1.56557	5.99113	0.780521	0.951036	469534	0.780521	0.965941	0.997979
144_S	Stone	28	28	0	28	2.53546	1.40121	0.670715	3.03688	3.11494	0.496835	0.712861	12401	0.496835	0.197236	0.996595
147_S	Stone	18	18	0	18	2.10819	1.87265	0.77888	4.52244	3.17502	0.31952	0.61614	293	0.31952	0.900763	0.994554
149_S	Stone	10	10	0	10	1.58114	1.7714	0.773334	4.41178	2.18839	0.368421	0.62201	77	0.368421	0.894737	0.995185
152_S	Stone	39	39	0	39	2.94392	1.15851	0.544432	2.19506	3.53574	0.637412	0.843645	139077	0.637412	0.0914662	0.997322
153_S	Stone	18	18	0	18	1.90029	2.02155	0.793744	4.84833	3.09717	0.340116	0.606589	351	0.340116	0.858527	0.99355
156_S_2	Stone	11	11	0	11	1.65145	1.37276	0.597184	2.48252	1.87683	0.608828	0.745814	400	0.608828	0.767123	0.996573
156_S	Stone	21	21	0	21	1.9518	2.34484	0.84817	6.5863	3.8186	0.305376	0.486022	284	0.305376	0.648387	0.991235
158_S	Stone	14	14	0	14	1.87083	2.17928	0.845093	6.45548	3.06547	0.294521	0.458904	86	0.294521	0.835616	0.992762
160_S	Stone	42	42	0	42	2.84939	2.37032	0.816573	5.45176	6.01331	0.38554	0.492678	2501	0.38554	0.735625	0.990279
162_S	Stone	11	11	0	11	1.4771	1.74189	0.762618	4.21262	1.90457	0.346405	0.653595	212	0.346405	0.933007	0.995323
167_S	Stone	45	45	0	45	2.78887	1.33199	0.489995	1.96077	5.59659	0.703667	0.801428	12222	0.703667	0.93402	0.995403
171_S_1	Stone	13	13	0	13	1.79743	1.40379	0.606987	2.54444	2.25959	0.598592	0.739437	425	0.598592	0.795775	0.996505
171_S_2	Stone	19	19	0	19	1.91943	2.55361	0.900101	10.0101	3.54426	0.209055	0.330226	157	0.209055	0.376831	0.989471
172_S	Stone	49	49	0	49	2.71052	1.64679	0.683302	3.15759	5.29899	0.495834	0.745006	27254	0.495834	0.778936	0.995266
175_S	Stone	60	60	0	60	3.27618	1.38353	0.609451	2.5605	6.94661	0.545979	0.844148	21380	0.545979	0.942772	0.995689
177_S_1	Stone	11	11	0	11	1.65145	2.01804	0.821059	5.58843	2.44318	0.334862	0.518349	73	0.334862	0.637615	0.99375
177_S_2	Stone	18	18	0	18	1.90029	1.6852	0.705133	3.39135	2.95644	0.400769	0.758462	521	0.400769	0.916923	0.994745
178_S_1	Stone	36	36	0	36	2.37463	1.7988	0.715292	3.51237	5.36344	0.438365	0.715778	1931	0.438365	0.516459	0.993408
178_S_2	Stone	37	37	0	37	2.78024	1.46459	0.553837	2.24133	4.35439	0.655934	0.731815	13995	0.655934	0.758999	0.995522
182_S	Stone	8	8	0	8	0.935414	0.969919	0.419047	1.72131	1.07201	0.753483	0.82851	1406	0.753483	0.085209	0.997559
183_S	Stone	17	17	0	17	1.97037	2.26329	0.855639	6.92706	3.19879	0.293663	0.421947	190	0.293663	0.531685	0.992156
184_S	Stone	52	52	0	52	1.92154	0.16239	0.0433154	1.04528	4.31236	0.978073	0.983442	727716	0.978073	0.0107146	0.998661

## Sheet: 1H
Supplementary Data 1H. Urinary samples alpha diversity statistics
Tukey HSD test of every diveristy metric by sample type groups
Diversity metric	group1	group2	null.value	estimate	conf.low	conf.high	p.adj	p.adj.signif
Observed	Cont_U	OR_Urine	0	-35.2394	-51.4695	-19.0093	3.37e-07	****
Observed	Cont_U	PreOp_U	0	9.91765	-5.73536	25.5707	0.358	ns
Observed	Cont_U	Stone	0	-31.8851	-49.1099	-14.6603	1.78e-05	****
Observed	OR_Urine	PreOp_U	0	45.157	33.0643	57.2498	0	****
Observed	OR_Urine	Stone	0	3.35429	-10.7139	17.4224	0.927	ns
Observed	PreOp_U	Stone	0	-41.8028	-55.201	-28.4045	2.14e-13	****
Chao1	Cont_U	OR_Urine	0	-35.2394	-51.4695	-19.0093	3.37e-07	****
Chao1	Cont_U	PreOp_U	0	9.91765	-5.73536	25.5707	0.358	ns
Chao1	Cont_U	Stone	0	-31.8851	-49.1099	-14.6603	1.78e-05	****
Chao1	OR_Urine	PreOp_U	0	45.157	33.0643	57.2498	0	****
Chao1	OR_Urine	Stone	0	3.35429	-10.7139	17.4224	0.927	ns
Chao1	PreOp_U	Stone	0	-41.8028	-55.201	-28.4045	2.14e-13	****
ACE	Cont_U	OR_Urine	0	-37.1635	-53.4757	-20.8514	8.12e-08	****
ACE	Cont_U	PreOp_U	0	7.99351	-7.75226	23.7393	0.555	ns
ACE	Cont_U	Stone	0	-33.8092	-51.0986	-16.5199	5.16e-06	****
ACE	OR_Urine	PreOp_U	0	45.157	33.1447	57.1694	8.49e-14	****
ACE	OR_Urine	Stone	0	3.35429	-10.6203	17.3289	0.925	ns
ACE	PreOp_U	Stone	0	-41.8028	-55.1118	-28.4937	2.66e-13	****
se.ACE	Cont_U	OR_Urine	0	-0.733233	-1.09311	-0.373359	1.88e-06	****
se.ACE	Cont_U	PreOp_U	0	0.162586	-0.184793	0.509965	0.62	ns
se.ACE	Cont_U	Stone	0	-0.730201	-1.11163	-0.348767	8.47e-06	****
se.ACE	OR_Urine	PreOp_U	0	0.895819	0.630806	1.16083	8.76e-14	****
se.ACE	OR_Urine	Stone	0	0.00303248	-0.305271	0.311336	1	ns
se.ACE	PreOp_U	Stone	0	-0.892787	-1.18641	-0.599165	9.96e-13	****
Shannon	Cont_U	OR_Urine	0	-0.597941	-1.0284	-0.167477	0.00224	**
Shannon	Cont_U	PreOp_U	0	-0.0753097	-0.490467	0.339847	0.966	ns
Shannon	Cont_U	Stone	0	-0.567526	-1.02437	-0.11068	0.00809	**
Shannon	OR_Urine	PreOp_U	0	0.522631	0.201901	0.843362	0.000209	***
Shannon	OR_Urine	Stone	0	0.0304152	-0.342708	0.403538	0.997	ns
Shannon	PreOp_U	Stone	0	-0.492216	-0.847571	-0.136861	0.00232	**
Simpson	Cont_U	OR_Urine	0	-0.129393	-0.259172	0.000386145	0.051	ns
Simpson	Cont_U	PreOp_U	0	-0.0619389	-0.187103	0.0632255	0.576	ns
Simpson	Cont_U	Stone	0	-0.116696	-0.254429	0.0210365	0.128	ns
Simpson	OR_Urine	PreOp_U	0	0.0674541	-0.029242	0.16415	0.273	ns
Simpson	OR_Urine	Stone	0	0.0126966	-0.0997951	0.125188	0.991	ns
Simpson	PreOp_U	Stone	0	-0.0547576	-0.161892	0.0523773	0.549	ns
InvSimpson	Cont_U	OR_Urine	0	-1.81582	-4.32117	0.689525	0.241	ns
InvSimpson	Cont_U	PreOp_U	0	0.794871	-1.62139	3.21113	0.83	ns
InvSimpson	Cont_U	Stone	0	-2.05655	-4.71544	0.602346	0.19	ns
InvSimpson	OR_Urine	PreOp_U	0	2.61069	0.744004	4.47738	0.00205	**
InvSimpson	OR_Urine	Stone	0	-0.240723	-2.41234	1.93089	0.992	ns
InvSimpson	PreOp_U	Stone	0	-2.85142	-4.91962	-0.783212	0.00246	**
Fisher	Cont_U	OR_Urine	0	-4.09251	-5.91017	-2.27484	1.16e-07	****
Fisher	Cont_U	PreOp_U	0	0.99224	-0.760791	2.74527	0.46	ns
Fisher	Cont_U	Stone	0	-3.81463	-5.7437	-1.88557	3.94e-06	****
Fisher	OR_Urine	PreOp_U	0	5.08475	3.73044	6.43906	0	****
Fisher	OR_Urine	Stone	0	0.277873	-1.29767	1.85341	0.968	ns
Fisher	PreOp_U	Stone	0	-4.80687	-6.30739	-3.30636	3.19e-14	****
dbp	Cont_U	OR_Urine	0	0.103868	-0.0260604	0.233796	0.166	ns
dbp	Cont_U	PreOp_U	0	0.0509356	-0.0743724	0.176244	0.719	ns
dbp	Cont_U	Stone	0	0.113086	-0.0248052	0.250977	0.149	ns
dbp	OR_Urine	PreOp_U	0	-0.0529321	-0.149739	0.043875	0.491	ns
dbp	OR_Urine	Stone	0	0.00921803	-0.103403	0.121839	0.997	ns
dbp	PreOp_U	Stone	0	0.0621502	-0.0451076	0.169408	0.439	ns
dmn	Cont_U	OR_Urine	0	0.132177	0.0135423	0.250811	0.0222	*
dmn	Cont_U	PreOp_U	0	0.0279065	-0.0865095	0.142322	0.922	ns
dmn	Cont_U	Stone	0	0.123742	-0.00216332	0.249647	0.0561	ns
dmn	OR_Urine	PreOp_U	0	-0.10427	-0.192663	-0.0158779	0.0134	*
dmn	OR_Urine	Stone	0	-0.00843489	-0.111266	0.0943966	0.997	ns
dmn	PreOp_U	Stone	0	0.0958354	-0.00209927	0.19377	0.0576	ns
absolute	Cont_U	OR_Urine	0	-9549.53	-54780.8	35681.7	0.947	ns
absolute	Cont_U	PreOp_U	0	17402.5	-26220.4	61025.4	0.731	ns
absolute	Cont_U	Stone	0	14191.3	-33812.1	62194.6	0.87	ns
absolute	OR_Urine	PreOp_U	0	26952.1	-6748.93	60653.1	0.166	ns
absolute	OR_Urine	Stone	0	23740.8	-15465.3	62946.9	0.399	ns
absolute	PreOp_U	Stone	0	-3211.27	-40550.4	34127.9	0.996	ns
relative	Cont_U	OR_Urine	0	0.103868	-0.0260604	0.233796	0.166	ns
relative	Cont_U	PreOp_U	0	0.0509356	-0.0743724	0.176244	0.719	ns
relative	Cont_U	Stone	0	0.113086	-0.0248052	0.250977	0.149	ns
relative	OR_Urine	PreOp_U	0	-0.0529321	-0.149739	0.043875	0.491	ns
relative	OR_Urine	Stone	0	0.00921803	-0.103403	0.121839	0.997	ns
relative	PreOp_U	Stone	0	0.0621502	-0.0451076	0.169408	0.439	ns
core_abundance	Cont_U	OR_Urine	0	0.142184	0.000288554	0.28408	0.0493	*
core_abundance	Cont_U	PreOp_U	0	0.0184842	-0.118366	0.155334	0.985	ns
core_abundance	Cont_U	Stone	0	0.0887454	-0.0618466	0.239337	0.424	ns
core_abundance	OR_Urine	PreOp_U	0	-0.1237	-0.229424	-0.0179761	0.0145	*
core_abundance	OR_Urine	Stone	0	-0.0534388	-0.176433	0.0695554	0.675	ns
core_abundance	PreOp_U	Stone	0	0.0702612	-0.046876	0.187398	0.408	ns
gini	Cont_U	OR_Urine	0	0.00485855	0.00144824	0.00826887	0.00161	**
gini	Cont_U	PreOp_U	0	-0.00105395	-0.004343	0.00223509	0.84	ns
gini	Cont_U	Stone	0	0.0050095	0.00139018	0.00862882	0.00234	**
gini	OR_Urine	PreOp_U	0	-0.00591251	-0.00845347	-0.00337154	4.16e-08	****
gini	OR_Urine	Stone	0	0.000150947	-0.00280509	0.00310698	0.999	ns
gini	PreOp_U	Stone	0	0.00606346	0.00324819	0.00887873	4.24e-07	****

## Sheet: 1I
Supplementary Data 1I. Urinary samples ALDEx2 differential abundance SV TAXONOMY
Taxonomy: HC urine vs. SF PreOp urine								Taxonomy: SF PreOp urine vs. SF OR urine
Model Matrix used to compute effect size: ~Cohort + Smoker								Model Matrix used to compute effect size: ~SampleTime + Sex + Smoker + StoneType
Cohortsf.rab.all	a vector containing the median clr value for each feature in all samples							SampleTimePreOp_U.rab.all	a vector containing the median clr value for each feature in all samples
Cohortsf.rab.win.0	a vector containing the median clr value for each feature in Healthy Control Urine							SampleTimePreOp_U.rab.win.0	a vector containing the median clr value for each feature in Stone Former OR Urine
Cohortsf.rab.win.1	a vector containing the median clr value for each feature in Stone Former PreOp Urine							SampleTimePreOp_U.rab.win.1	a vector containing the median clr value for each feature in Stone Former PreOp Urine
Cohortsf.diff.btw	a vector containing the per-feature median difference between condition A and B							SampleTimePreOp_U.diff.btw	a vector containing the per-feature median difference between condition A and B
Cohortsf.diff.win	a vector containing the per-feature maximum median difference between Dirichlet instances within conditions							SampleTimePreOp_U.diff.win	a vector containing the per-feature maximum median difference between Dirichlet instances within conditions
Cohortsf.effect	a vector containing the per-feature effect size							SampleTimePreOp_U.effect	a vector containing the per-feature effect size
SV	Cohortsf.rab.all	Cohortsf.rab.win.0	Cohortsf.rab.win.1	Cohortsf.diff.btw	Cohortsf.diff.win	Cohortsf.effect		SV	SampleTimePreOp_U.rab.all	SampleTimePreOp_U.rab.win.0	SampleTimePreOp_U.rab.win.1	SampleTimePreOp_U.diff.btw	SampleTimePreOp_U.diff.win	SampleTimePreOp_U.effect
SV_16	0.724749	5.15048	-1.41607	-5.58142	7.25336	-0.674536		SV_31	-0.0674427	7.77374	-2.75355	-10.4224	5.66429	-1.75719
SV_9	4.05808	6.9633	3.29489	-4.16416	7.62147	-0.615322		SV_81	-1.4315	4.61606	-3.70627	-7.75267	6.16956	-1.22133
SV_47	-2.12608	3.4034	-2.79907	-4.52859	7.44101	-0.578677		SV_64	-2.47541	0.533844	-4.1068	-5.57878	7.04974	-0.829776
SV_32	-0.794453	3.24649	-1.68134	-3.6003	7.30748	-0.478046		SV_77	-2.37812	-0.922037	-4.01012	-2.94547	4.68271	-0.561107
SV_15	3.73263	5.6962	3.41898	-2.41952	4.78902	-0.459677		SV_70	-2.55382	-0.883284	-3.98326	-2.87171	5.04803	-0.529035
SV_4	5.34558	6.95469	4.89373	-1.95604	4.03163	-0.432958		SV_55	-2.75949	-1.02733	-4.02243	-2.8346	4.80311	-0.52326
SV_79	-0.429898	2.51902	-1.00499	-2.57999	7.09057	-0.336407		SV_72	-2.13335	-0.764118	-3.50941	-2.58271	5.19019	-0.444864
SV_70	-3.26937	-1.48284	-3.588	-2.31619	6.44187	-0.324407		SV_69	-2.42735	-0.975882	-3.75474	-2.58012	5.03791	-0.434972
SV_56	-2.11275	-0.213572	-2.62523	-1.99609	6.11197	-0.300023		SV_75	-2.24048	-0.658506	-3.42371	-2.47052	5.31792	-0.40904
SV_38	3.96004	5.19573	3.76881	-1.15587	3.46002	-0.285176		SV_80	-2.43472	-0.930838	-3.64618	-2.51904	5.08683	-0.405388
SV_65	-1.6404	0.938292	-1.86641	-2.04866	7.35711	-0.260144		SV_68	-2.47881	-0.977368	-3.68458	-2.40891	5.34483	-0.393453
SV_6	5.39632	6.88624	5.23324	-1.88219	7.78393	-0.231483		SV_51	-2.45282	-0.989594	-3.52213	-2.43592	5.24286	-0.391767
SV_67	-0.681219	1.11569	-1.39213	-1.69398	7.02783	-0.227824		SV_27	-2.0684	-0.681027	-3.37434	-2.38345	6.16389	-0.337424
SV_48	3.11608	4.3228	2.90056	-1.11968	4.55548	-0.21201		SV_56	-1.79011	-0.824694	-2.92702	-1.76671	5.08448	-0.317614
SV_52	-2.21199	-1.43717	-2.58629	-1.28331	6.97385	-0.177802		SV_53	-2.04341	-0.782723	-3.41446	-2.22736	5.85981	-0.309512
SV_60	-2.13406	-0.753501	-2.2888	-1.29566	7.05612	-0.173171		SV_1	7.05987	7.96624	5.77727	-2.15423	5.95154	-0.304733
SV_55	-3.53308	-2.72818	-3.73102	-1.1105	6.22983	-0.156437		SV_49	-1.61283	-0.473176	-2.73792	-2.0069	5.83195	-0.299096
SV_3	-1.61307	-0.172478	-1.73856	-1.59558	10.6799	-0.151819		SV_76	-2.04412	-0.973063	-3.2347	-1.78047	5.65211	-0.273477
SV_41	0.726743	1.3067	0.485309	-1.03474	6.0411	-0.150653		SV_74	-1.45242	-0.125028	-2.25193	-1.89684	6.35292	-0.267504
SV_61	1.12518	1.95544	0.158354	-0.931553	6.37353	-0.131757		SV_0	9.72687	10.7533	8.83823	-1.82538	6.3541	-0.258629
SV_50	0.634124	1.2925	0.262998	-0.804362	6.73471	-0.112		SV_23	-1.61731	-0.707752	-2.92945	-1.85065	6.47684	-0.247277
SV_71	-2.22281	-1.80706	-2.49413	-0.70266	6.37566	-0.11119		SV_40	-1.9001	-0.919617	-3.11669	-1.60914	6.06851	-0.240388
SV_45	3.28809	3.7146	3.15911	-0.673601	7.50956	-0.089677		SV_47	-1.85512	-0.883829	-2.92162	-1.58429	5.9564	-0.23791
SV_54	2.56409	2.73665	2.4879	-0.602871	6.72023	-0.0875009		SV_33	-1.87897	-0.889653	-3.08644	-1.63873	6.58701	-0.223596
SV_49	-2.51265	-1.86057	-2.53974	-0.540474	5.85286	-0.0800855		SV_59	-1.5987	-0.727518	-2.6742	-1.42436	5.6823	-0.212564
SV_62	0.819027	1.04782	0.711605	-0.540975	6.64142	-0.0780542		SV_58	-1.79604	-0.996126	-3.02196	-1.36095	5.86316	-0.200273
SV_37	2.83928	3.00635	2.96237	-0.503001	6.87179	-0.0749886		SV_32	-1.00363	-0.26989	-1.56471	-0.945359	6.58998	-0.142782
SV_66	1.99162	2.19392	1.92567	-0.468009	6.02103	-0.0723516		SV_60	-1.7057	-0.833671	-2.28805	-0.931768	5.90493	-0.139464
SV_72	-3.05707	-2.77536	-3.11452	-0.492382	6.3557	-0.068849		SV_52	-1.70453	-1.01628	-2.52758	-0.807712	5.84269	-0.128931
SV_82	1.66303	1.99032	1.73134	-0.422276	6.03341	-0.0636286		SV_43	-0.746355	-0.578603	-2.0811	-0.868521	7.06723	-0.117278
SV_51	-3.35801	-3.2017	-3.45304	-0.369601	5.48895	-0.062322		SV_66	1.61958	1.15744	1.88677	-0.670301	6.39632	-0.0966966
SV_10	5.93805	5.74168	5.94095	-0.275543	3.85426	-0.0523026		SV_17	-1.40271	-0.487871	-1.86875	-0.793991	8.42892	-0.0899378
SV_31	-2.82881	-2.67852	-2.92609	-0.31115	5.99063	-0.0466996		SV_71	-1.68074	-0.964075	-2.00065	-0.449085	5.34724	-0.0784795
SV_64	-3.73865	-3.55366	-3.75842	-0.201806	4.99969	-0.0363949		SV_29	-1.41938	-0.860324	-2.36062	-0.560675	6.6991	-0.0721367
SV_59	-2.36904	-2.00989	-2.35915	-0.254397	6.89156	-0.0360364		SV_45	2.68943	2.16717	2.8382	-0.507442	7.00604	-0.0623313
SV_17	-2.1101	-1.40947	-2.14709	-0.264064	8.49833	-0.035516		SV_26	-1.29218	-0.646458	-1.99785	-0.471545	7.07348	-0.0564886
SV_74	-2.47141	-2.27562	-2.60089	-0.259383	6.89613	-0.0353301		SV_65	-1.50036	-0.913819	-1.81872	-0.249129	6.06578	-0.0381755
SV_81	-3.426	-3.39481	-3.52002	-0.128849	5.27369	-0.0200115		SV_46	-1.29902	-0.510144	-1.36312	-0.177036	6.64755	-0.021487
SV_1	6.59981	6.78881	6.47168	-0.0834859	5.79457	-0.0129482		SV_3	-1.19109	-0.622711	-1.68096	-0.169119	9.15761	-0.0158533
SV_8	3.77987	3.63846	3.96778	-0.135956	7.22266	-0.0117827		SV_73	1.07564	0.493388	1.46039	-0.0664689	6.66473	-0.0108663
SV_78	1.64131	1.72162	1.50394	-0.0487168	5.33731	-0.00927369		SV_57	-1.11021	-0.652951	-0.921791	0.0800541	5.62788	0.0129175
SV_73	1.49601	1.36658	1.44979	0.0250939	6.3088	0.0027744		SV_39	-0.211984	-0.455996	-0.32804	0.0987352	7.16419	0.0133025
SV_77	-3.38958	-3.41274	-3.43498	0.0465934	6.08599	0.00766131		SV_16	-0.699827	-0.554829	-1.37557	0.233084	6.90834	0.0302477
SV_75	-3.30948	-3.2666	-3.27834	0.119487	5.44851	0.0166675		SV_61	-0.182977	-0.3906	-0.252127	0.257091	6.34404	0.0335246
SV_68	-3.65429	-3.59172	-3.65098	0.140189	5.61887	0.021142		SV_7	2.60508	1.80747	3.44022	0.358793	8.67096	0.0395761
SV_69	-3.43024	-3.52643	-3.45805	0.12588	5.26399	0.0220216		SV_79	-0.897769	-0.749908	-0.517904	0.510089	6.08117	0.0732517
SV_80	-3.4319	-3.5567	-3.46253	0.219221	5.4301	0.0360467		SV_5	4.16464	3.79889	4.77067	0.877797	8.62031	0.0959296
SV_25	4.14555	4.38884	4.05538	0.233933	4.47248	0.0427998		SV_9	1.77359	1.26298	3.8977	0.795781	7.25489	0.100044
SV_40	-2.86923	-3.14069	-2.8959	0.338831	6.61422	0.0494293		SV_28	3.00051	1.39418	3.39398	0.80834	6.98	0.112668
SV_76	-2.85626	-2.94483	-2.84719	0.338488	6.02264	0.0501376		SV_37	2.45728	0.725247	3.45338	1.02872	6.67269	0.142637
SV_63	1.27236	0.921714	1.51833	0.372683	6.06408	0.0609305		SV_13	0.114072	-0.475768	0.843811	1.07058	6.50594	0.151217
SV_34	-0.919476	-0.682062	-0.538355	0.613528	7.96146	0.0755342		SV_67	-1.02126	-0.906967	-0.8783	1.04671	6.17066	0.158417
SV_29	-2.13614	-2.53002	-2.24656	0.5859	7.49014	0.078129		SV_8	3.74501	1.65022	3.71543	1.21357	6.85028	0.159407
SV_39	0.273139	-0.423036	0.594904	0.669597	7.9856	0.0809994		SV_62	-0.0754087	-0.494689	0.84725	1.05259	5.99756	0.161169
SV_33	-2.8647	-3.20505	-2.80255	0.6978	7.35035	0.0850123		SV_11	-0.972268	-0.78093	-1.00799	1.55268	7.88749	0.196286
SV_42	4.26514	3.93567	4.36923	0.452104	4.09215	0.0890027		SV_34	-0.745253	-0.753939	-0.231879	1.46632	6.61219	0.203296
SV_58	-2.74374	-3.01097	-2.73726	0.671236	6.21865	0.0977226		SV_41	-0.133809	-0.747759	0.39295	1.27034	5.41953	0.20942
SV_53	-3.02435	-3.31069	-2.86758	0.800888	6.3131	0.112443		SV_18	3.63559	1.03926	4.55393	1.90892	8.17253	0.217149
SV_7	3.1486	2.06084	3.43283	1.04723	8.73466	0.113279		SV_12	2.72973	0.475913	3.46399	1.97328	7.37396	0.241473
SV_46	-1.91337	-2.12253	-1.77069	0.874439	6.85308	0.115531		SV_50	-0.26742	-0.914002	0.825806	1.46531	5.19156	0.265521
SV_19	2.62155	0.602261	2.9066	0.98226	7.72949	0.1179		SV_21	0.243166	-0.409369	2.41782	1.89054	6.39305	0.267157
SV_27	-3.10215	-3.43719	-2.93392	0.779016	5.78807	0.120609		SV_82	0.343128	-0.83022	1.39903	1.65421	5.59591	0.269798
SV_14	3.40726	0.820763	3.73465	1.143	7.9798	0.135214		SV_44	0.579759	-0.324307	2.04345	1.88405	5.93122	0.293593
SV_18	4.00456	2.30823	4.33866	1.28049	7.60643	0.170949		SV_4	4.74989	2.01929	4.60287	2.01882	6.00957	0.309727
SV_30	3.45969	2.77183	3.76286	0.969596	4.68062	0.17908		SV_48	2.70379	1.19083	2.79925	1.86904	4.80967	0.326866
SV_28	3.5083	2.59859	3.69191	1.23417	5.91483	0.192718		SV_42	4.22339	2.87568	4.46881	1.87707	5.09752	0.328881
SV_2	7.7388	7.3915	7.90839	1.09205	5.08403	0.200621		SV_63	0.332755	-0.860342	1.42861	2.15393	5.44425	0.339072
SV_21	0.765175	-1.22148	1.43588	1.56596	7.05837	0.209712		SV_38	3.49329	2.90159	3.56186	1.70683	4.16728	0.345326
SV_57	-1.92222	-3.00175	-1.53915	1.63028	6.08897	0.245189		SV_20	0.385116	-0.663193	2.11021	2.64099	6.64464	0.351451
SV_35	3.40941	2.57022	3.64731	1.40384	5.17488	0.24797		SV_19	0.85926	-0.322029	3.25775	2.81046	6.425	0.385112
SV_26	-2.30902	-3.19218	-1.8824	1.95073	7.27792	0.256484		SV_54	0.390538	-0.630748	2.80817	2.82648	5.65895	0.451997
SV_5	4.25965	1.63081	4.92184	2.28988	7.96823	0.258867		SV_6	4.69797	0.354096	5.14905	4.18387	7.06429	0.503467
SV_23	-2.77619	-3.62454	-2.58023	1.78615	6.5757	0.2596		SV_14	1.21431	-0.205371	4.29372	3.90183	6.91909	0.503801
SV_11	-1.58286	-2.56457	-0.961335	2.32975	8.90378	0.263217		SV_36	1.25038	-0.417391	3.68721	3.50211	5.84139	0.505626
SV_44	1.13061	-0.720822	1.63798	1.91051	6.50998	0.279087		SV_35	2.94203	0.297416	3.45253	2.92506	5.03668	0.519666
SV_20	1.27922	-0.110744	2.35702	2.20489	7.00201	0.287811		SV_78	0.514793	-0.852436	1.832	2.57367	4.35238	0.525854
SV_36	2.86581	-0.0666688	3.49415	2.30147	6.82532	0.315519		SV_30	3.08521	1.02524	3.83129	2.70515	4.62831	0.52616
SV_0	8.33195	7.27401	8.98323	1.92516	4.92046	0.348311		SV_15	2.90403	0.459734	3.47931	2.97317	5.01599	0.530985
SV_43	-2.06324	-3.51005	-1.36028	3.29091	6.68883	0.455556		SV_25	3.31917	1.02895	4.2082	3.57997	4.41735	0.713144
SV_13	-0.0746581	-3.21102	1.00745	3.94704	6.69257	0.53049		SV_10	4.86946	1.60116	6.2192	4.30435	5.04129	0.75067
SV_12	2.87666	-2.24015	3.61436	4.88431	7.36842	0.608435		SV_2	6.66585	1.95023	7.98854	5.80968	6.30607	0.84341

[truncated: 17 more sheets: 1J, 1K, 1L, 1M, 1N, 1O, 1P, 1Q, 1R, 1S, 1T, 1U, 1V, 1W, 1X, 1Y, 1Z]
